# Supplementary material for: A Functional Polymorphism C-509T in TGFβ-1 Promoter Contributes to Susceptibility and Prognosis of Lone Atrial Fibrillation in Chinese Population
Source: PLoS One. 2014 Nov 17;9(11):e112912. doi: 10.1371/journal.pone.0112912 (PMC4234495; doi:10.1371/journal.pone.0112912)
Supplement: Data S1 — Original data of demographic characteristics for LAF and SR groups. (XLS) [file pone.0112912.s001.xls]

## Sheet: LAF group
		分类	房颤基础病					性别(1/0)		发病时限		症状	1:有,0:无		不良嗜好	1:有,0:无	写出其他				入	院	前	用	药		1:有,0:无				1:有,0:无				心	脏	彩	超				1:有,0:无(血流淤滞请写出)		血脂结果	(高:红色	低:蓝色)
编码	住院号	(1)持续性;(2)阵发性	1:有,0:无	姓名	住址	入院时间	联系电话	1:男,0:女	年龄(岁)	（年）	发病年龄	胸闷	头晕	晕厥	吸烟	饮酒	其他	心率P	血压BP	地高辛	心律平	可达龙	倍他乐克	ACEI/ARB	钙通道阻滞	华法林	阿司匹林	他汀类降脂药	口服降糖药	家族史	栓塞史	Aod	LVDd	Ivs	FS	LAD	LVDs	LVPw	EF	RAD	RVDd	左心耳血栓	TG	TC	HDL-C	LDL-C	LP(a)	高血脂	TP
1	534806	2	0	张叔元	江苏淮北中学	2007-10-06	13851376618	1	70	10.5	59.5	1	0	0	0	0	0	64	136/82	0	0	1	0	0	0	0	0	0	0		0	33	43	10	32.6	39	29	10	61.2				0	0	0	0	0	0
1	532071	1	0	仲开维	如皋石桥	2007-10-12	87960682、13813643176	1	52	20	32	1	0	0	1	0	0	96	130/90	0	0	1	0	1	0	1	0	0	0		0					38			58.4				0	0	0	0	0	0
1	524728	2	0	张耀兴	江阴	2007-10-18	86539618、13801522920	1	57	12	45	0	0	0	0	0	0	72	110/70	0	0	1	0	0	0	1	0	0	0		0	34	49	9	34.7	37	32	9	63.7				0	0	0	0	0	0
1	524532	1	0	孙树琪	金陵船厂	2007-10-08	13770690247、13655178003	1	58	13	45	1	0	0	1	0	0	82	150/100	0	0	1	0	0	0	1	0	0	0		0	31	52	10	32.7	41	35	10	60.7				0	0	0	0	0	0
1	536656	1	0	周云岗	海门常乐乡	2007-10-26	0513－83397155	1	62	3	59	0	0	0	0	0	0	76	130/85	0	0	0	1	1	0	1	0	0	0		0	39	45	10	37.8	41	28	12	68				0	0	0	0	1	0
1	526345	1	0	杨应进	盐城响水	2007-11-10	13236120533	1	46	2	44	0	0	0	0	0	0	80	98/70	0	0	0	0	1	0	1	0	0	0		0	33	44	9	31.8	41	30	9	60.1			3月前LAA	1	0	0	0	0	0
1	537470	2	0	曾巧云	南京港务局	2007-11-05	86634157、64076438	0	70	11	59	0	0	0	0	0	0	70	120/70	1	0	1	1	0	0	0	0	0	0		0	30	38	10	31.6	36	26	10	60.3				0	0	0	0	0	0
1	538642	1	0	史兆平	扬州市干江区	2007-11-19	87943045	1	48	0.5	47.5	0	0	0	1	0	0	58	110/90	0	0	0	0	1	1	1	0	0	0		0	35	54	11	27.8	37	39	10	53.4				1	0	0	0	0	0
1	536852	1	0	迟莉园	安徽马鞍山	2007-10-29	6766243	0	11	0.1	10.9	0	0	0	0	0	0	88	118/80	0	0	0	1	0	0	1	0	0	0		0	20	38	6	42.1	26	22	6	73.8				0	0	0	0	0	0
1	521695	2	0	蒋德根	泰州北仓	2007-12-03	05236251283、13182209891	1	39	2	37	1	0	0	0	0	0	90	130/80	0	0	1	0	0	0	0	0	0	0		0					42			63.3				0	0	0	0	0	0
1	509045	2	0	沈露露	江苏昆剧院	2008-04-16	13925170638	0	58	6.5	51.5	0	0	0	0	0	0	72	125/75	0	1	0	0	0	0	0	0	0	0		0	30	46	10	34.8	41	30	10	64				1	0	0	0	0	0
1	550938	1	0	吉木英	江苏海安	2008-04-22	13773741412	0	55	15	40	1	0	0	0	0	0	83	140/90	1	0	0	1	0	0	1	0	0	0	母、妹AF	0					39			68			1(LAA)	0	0	0	1	0	1
1	550575	2	0	王家裕	安徽天长市	2008-04-18	13951928402	1	54	20	34	0	0	0	0	1	0	72	130/90	0	0	1	0	0	0	0	0	0	0		0	32	43	10	16.3	35	36	10	54.5				0	0	0	0	0	0
1	548676	2	0	陆起图	气象学院	2008-03-27	13921401628	1	65	7	58	0	0	0	1	0	0	66	130/85	0	0	1	0	1	0	1	0	0	0		0	32	44	9	40.9	34	26	9	71.9				0	0	0	0	0	0
1	549545	1	0	沈银风	金坛市文革路	2008-04-07	0519－82890033	0	56	0.3	55.7	1	1	0	0	0	0	75	130/80	0	0	1	0	0	0	1	0	0	0		0	30	44	9	36.4	43	28	9	66.3				0	1	0	0	0	1
1	548333	2	0	周安勤	兴化板桥初中	2008-03-24	13852411521	1	46	2.2	43.8	1	0	0	0	0	0	54	110/80	0	1	0	0	0	0	0	0	0	0		0	34	51	10	33.3	39	34	9	61.7				0	0	0	0	0	0
1	549071	1	0	吴锦荣	南京进香河路	2008-04-01	13913934260、13809025256	1	56	8	48	0	0	0	0	0	0	65	110/80	0	0	0	1	1	0	1	0	0	0		0	31	52	9	34.6	48	34	9	63.4				0	0	0	0	0	0
1	520646	1	0	张兰贵	南京808库	2008-04-07	85510385	1	56	18.5	37.5	0	0	0	0	0	0	82	120/80	0	0	0	1	0	1	1	0	0	0		0	33	50	11	36	41	32	10	65.4				0	0	0	0	0	0
1	547187	1	0	胡玉良	梅山矿业	2008-03-10	13805197334	1	46	15	31	0	0	0	1	0	0	84	150/110	0	0	0	1	0	0	1	0	0	0		0					36			70.2				0	0	0	0	0	0
1	547304	2	0	项维福	孝陵卫	2008-03-11	13951748463	1	55	20	35	0	0	0	0	0	0	82	140/90	0	0	0	0	0	0	0	0	0	0		0	37	50	10	36	37	32	10	65.4				0	0	0	0	0	0
1	528384	1	0	李汉康	堂子街68#302	2008-03-10	13605171874	1	72	30	42	1	0	0	0	0	0	62	130/80	1	0	0	1	0	0	1	0	0	0		0					40			67.7				0	0	0	0	0	0
1	530763	2	0	孙恒安	扬州	2008-03-12	13912140684	1	63	7	56	0	0	0	0	0	0	110	105/80	0	0	1	0	0	0	1	0	0	0		0	35	55	10	40	39	33	10	70.1				1	0	0	0	0	0
1	554847	2	0	周海冰	南京光华开发	2008-06-10	52409029、13905159263	1	41	4	37	1	0	0	0	0	0	82	145/95	0	0	1	0	1	0	1	0	0	0	父高血压	0	34	49	11	32.7	41	33	10	60.9			0	1	0	0	1	0	1
1	554919	1	0	许如松	泗洪汽车站	2008-06-10	52786239662	1	59	3	56	1	1	0	1	0	0	180	150/100	1	0	0	0	0	0	0	0	0	0		0	34	49	10	34.7	38	32	10	63.7			0	0	0	0	0	1	0
1	555087	1	0	俞小梅	如东纺纱厂	2008-06-12	13921690508	0	28	5	23	1	0	0	0	0	0	80	110/70	0	0	0	0	0	0	0	0	0	0		0					47			53.4	45		1(左房内血流淤滞)	0	0	0	0	1	0
1	556287	2	0	季桂芬	江阴澄江镇	2008-06-27	13906162789	0	43	21	22	1	0	0	0	0	0	70	130/80	0	1	0	0	0	0	0	0	0	0		0	27	41	8	36.6	28	26	8	66.8			0	0	0	0	0	0	0
1	556065	2	0	茆令玉	巢湖谷溪闸	2008-06-24	13905537063	0	70	15	55	1	0	1	0	0	0	110	120/90	0	0	0	0	0	0	0	0	0	0		0	33	49	10	36.7	39	31	10	66.4			0	0	0	0	0	1	0
1	556620	2	0	甘兆炎	安徽来安县	2008-07-01	05505615608、13965955608	1	64	14	50	1	0	1	0	0	0	126	120/80	0	0	0	0	0	0	0	0	0	0		1(1.5年)	29	40	9	35	29	26	9	64.8	38	35	0	0	0	0	0	0	0
1	524532	1	0	孙树琪	金陵船厂	2008-07-15	13770690247、13655178003	1	59	14	45	1	0	0	0	0	0	84	140/80	1	1	1	1	0	1	1	0	0	0		0	33	54	11	35.2	36	35	10	64			0	0	0	0	0	0	0
1	551361	2	0	马淑珂	南京第二医院	2008-06-10	83626202	0	54	11	43	0	1	0	0	0	0	120	130/100	0	0	0	0	0	1	1	0	0	0		0	29	40	10	35	26	26	10	64.8			0	0	0	0	0	0	0
1	557344	2	0	周荣敏	安徽霍邱县	2008-07-09	13856064135	1	50	30	20	1	0	1	1	1	0	61	98/70	0	0	0	1	0	0	0	0	0	0		0	35	50	9	32	36	34	9	59.9			0	0	0	0	0	0	0
1	554919	2	0	许如松	泗洪汽车站	2008-07-14	15851196191	1	59	3	56	1	1	1	1	0	0	64	145/90	1	0	0	0	0	1	0	0	0	0		0	34	49	10	34.7	38	32	10	63.7			0	0	0	0	0	1	0
1	514169	2	0	张士品	安徽首县	2008-07-23	13085092747	1	60	3	57	1	0	0	0	0	0	78	120/80	0	0	0	1	0	0	1	0	0	0		0	28	47	10		34	32	10	72.3	50	40	0	0	0	0	0	0	0
1	557236	2	0	陆纯明	泰兴七玗	2008-07-08	0523－87988798	1	62	12	50	1	0	0	0	0	0	60	110/70	0	1	0	0	0	0	0	1	0	0		0	31	54	9	33.3	37	36	9	61.5			0	0	0	0	0	1	0
1	561188	1	0	李文	南京金陵石化	2008-08-25	13770833739	1	54	0.3	53.7	0	0	0	1	0	0	88	120/80	0	0	0	0	0	0	1	0	0	0		0	34	51	11	35.3	41	33	10	64.4			0	0	0	-1	0	0	0
1	546696	2	0	吉木芸	海安千步村	2008-03-04	0513－88463509	0	41	16	25	1	0	0	0	0	0	60	110/80	0	0	0	0	0	0	0	0	0	0	母、姐均有AF(互为姐妹)	0					36			68.4			0	1	0	0	0	0	0
1	550938	1	0	吉木英	海安墩头	2008-07-22	05138461099、13773741412	0	55	10	45	0	0	0	0	0	0	110	160/100	0	0	0	1	0	1	1	0	0	0	母及两妹均有AF	0	25	56	9	23.2	45	43	9	50.9			1(3月前LAA血栓)	1	1	0	1	0	1
1	561520	1	0	邓恒霞	六合供电局	2008-08-29	13952050126	0	54	0.1	53.9	1	0	0	0	0	0	80	120/85	0	0	0	1	0	0	0	1	0	0		0					43			57.3			0	0	0	0	0	1	0
1	562279	2	0	聂秀文	仪征医学院	2008-09-08	0514－83221137	0	62	4.5	57.5	0	0	0	0	0	0	66	113/80	0	1	0	0	0	0	0	0	0	0		0	27	50	9	38	25	31	9	67.9			0	0	0	0	0	0	0
1	561948	2	0	孙翠兰	孝陵街道办事处	2008-09-03	84872544	0	62	21	41	0	0	0	0	0	0	86	120/70	1	0	0	0	0	0	0	0	0	0		0	28	37	8	32.4	37	25	8	61.6			0	0	0	0	0	0	0
1	546907	1	0	苏学智	安徽芜湖	2008-03-06	13966014516	1	54	0.3	53.7	1	1	0	1	0	0	60	120/80	0	0	0	0	1	0	1	0	0	0	CAD	0	31	45	10	33.3	40	30	10	62.1			0	0	0	0	0	0	0
1	546506	1	0	江秋玲	中央门方园绿洲	2008-03-03	13851834984	0	50	8.5	41.5	1	0	0	0	0	0	90	105/65	0	0	1	1	1	0	1	0	0	0		0					38			65.3			0	0	0	0	0	0	0
1	545732	2	0	杨凤英	金坛兆西镇	2008-02-22	02583440671、82283131	0	53	2.5	50.5	1	0	0	0	0	0	72	130/85	0	0	1	0	1	0	0	1	0	0		0	31	50	10	34	36	33	9	62.7			0	0	0	0	0	0	0
1	545069	2	0	张明希	东海县石榴镇	2008-02-15	05187269698、13115157668	1	61	1.5	59.5	1	0	0	1	0	0	94	134/100	1	0	0	1	0	0	0	1	0	0		0	32	49	10	30.6	47	34	10	58			0	0	0	0	0	0	0
1	520646	2	0	张兰贵	建宁路	2008-01-22	85510385	1	56	18	38	0	0	0	0	0	0	130	120/90	1	0	0	1	0	0	0	0	0	0		0					37			67.3			0	0	0	0	0	1	0
1	524728	2	0	张耀兴	江阴新领毛	2008-01-09	13906186442、86539618	1	58	13	45	1	0	0	0	0	0	105	102/80	0	0	1	0	0	0	1	0	0	0		0	30	54	9	33.3	35	36	9	61.5			0	0	0	0	0	0	0
1	542563	2	0	赵志祥	扬州平江区头桥	2008-01-07	13501132667	1	57	8	49	0	0	0	0	0	0	88	120/80	0	1	0	0	0	0	0	0	0	0		0	29	46	11	32.6	31	31	10	61			0	0	1	0	0	0	1
1	543367	2	0	蒋盘凤	宜兴大浦镇	2008-01-16	87444723、13373669090	0	57	11	46	1	0	0	0	0	0	82	158/90	0	0	0	0	0	0	0	0	0	0	高血压	0	31	48	9	37.5	33	30	9	67.4			0	0	0	0	0	0	0
1	542588	2	0	刘正林	楚州三堡乡	2008-01-07	15996177873	1	41	0.7	40.3	1	0	0	0	0	0	102	130/80	0	0	1	0	0	0	1	0	0	0		0	30	49	9	32.7	36	33	9	60.9			0	1	0	0	0	0	0
1	539484	2	0	陈崇生	安徽来安县	2007-11-28	13965997682、13701581069	1	43	19	24	1	0	1	0	0	0	60	138/80	0	1	0	0	1	0	0	0	0	0		0	35	54	9	34.5	38	36	9	63.1			0	0	0	0	0	0	0
1	553320	1	0	杨宏疑	钟傅路1－306	2008-05-21	13912980820	1	66	7	59	1	1	0	1	1	0	66	120/80	0	0	0	0	0	0	0	0	0	0		0	33	50	13	34	42	33	12	62.7			0	0	0	0	0	1	0
1	552744	1	0	王克仁	北京公安局	2008-05-14	13852532341	1	62	3	59	0	0	0	0	0	0	80	125/80	0	0	0	1	0	0	1	0	0	0		0	30	47	10	34	38	31	10	63			0	1	0	0	0	0	0
1	521571	1	0	曹汉明	如皋市长江农机站	2008-05-14	051387581109、87581075	1	60	7	53	0	0	0	0	0	0	80	150/95	0	0	1	1	1	0	1	0	0	0	母高血压	0	37	50	10	40	43	30	10	70.4			0	0	0	0	0	0	0
1	551500	1	0	邹如满	江苏东台	2008-04-29	13851714026	1	59	6	53	1	0	0	1	1	0	42	125/80	0	0	0	0	0	0	0	1	0	0		0	32	55	10	32.7	41	37	9	60.6	39	38	0	1	0	-1	0	0	0
1	551580	2	0	苏道明	淮南市八公山	2008-04-30	0554－7620647	0	52	1	51	1	1	0	0	0	0	60	124/80	0	0	1	0	0	0	0	0	0	0		0	30	40	9	32.5	35	27	9	61.4			0	0	0	0	0	0	0
1	551398	2	0	钱培林	江苏中天科技	2008-04-28	84853990	1	60	21	39	0	0	0	0	0	0	70	130/90	1	0	0	1	0	0	1	0	0	0		0	30	44	10	34.1	40	29	9	63.3			0	0	0	0	0	1	0
1	551560	1	0	朱有健	睢宁朱楼	2008-04-30	13815867181	1	60	4.5	55.5	1	0	0	0	0	0	60	105/80	0	0	0	1	0	0	1	0	0	0		0					42			64.5			0	0	0	0	0	0	0
1	551361	2	0	马淑珂	市二院	2008-04-28	83429583、83626202	0	54	11	43	0	0	0	0	0	0	86	130/80	0	0	0	0	0	0	0	0	0	0		0	20	37	9	35.1	22	24	9	65.3			0	0	0	0	0	0	0
1	551428	1	0	陈步春	响水陈港镇	2008-04-28	13967012585	1	44	10	34	0	0	0	0	0	0	86	140/100	1	0	0	1	1	0	1	1	0	0		0	26	48	9	41.7	38	28	9	72.5			0	1	1	0	1	0	1
1	551346	2	0	何秀侠	丰县大沙河	2008-04-28	13092357569	0	55	3	52	1	1	0	0	0	0	58	124/68	0	0	1	1	0	0	0	0	0	0		0	24	48	9	33.3	35	32	9	61.9			0	0	1	0	1	0	1
1	549656	2	0	江玉珍	泗洪油泵厂	2008-04-08	13951298209	0	37	7	30	1	0	1	0	0	0	75	125/80	0	0	0	1	0	0	0	0	0	0		0	26	43	8	39.5	32	26	8	70.4			0	0	0	0	0	0	0
1	550501	2	0	黄永华	安徽长丰	2008-04-17	05516841047、13955145238	1	61	28	33	1	1	0	0	0	0	72	120/82	0	0	1	1	0	0	0	0	0	0		0	31	44	9	34.1	34	29	9	63.3			0	0	0	0	0	0	0
1	551007	2	0	袁惠武	南京鸡鸭加工厂	2008-04-23	8628770	1	70	40	30	0	0	0	0	0	0	90	130/80	0	1	0	0	0	0	0	0	0	0		0	32	45	9	35.6	37	29	9	65.2			0	1	0	0	0	0	0
1	548583	2	0	高惠法	张家港艺术团	2008-03-26	051258688380、15895591999	1	53	3.5	49.5	1	0	0	1	1	0	66	130/70	0	0	0	0	0	0	0	0	0	0		0	34	49	10	40.8	38	29	10	71.4			0	0	0	0	0	0	0
1	548002	2	0	鞠伟钧	无锡柴机厂	2008-03-19	15052770617、82118962	1	61	5.5	55.5	0	0	0	0	0	0	72	130/80	0	0	1	1	0	0	1	0	0	0		0	30	52	10	30.8	39	36	10	58			0	0	0	0	0	0	0
1	544684	2	0	刘道元	安庆建筑安装公司	2008-03-18	8717822、13905567227	1	54	7	47	0	1	0	1	0	0	130	110/80	0	1	0	1	1	0	1	0	0	0		0	34	51	9	35.3	37	33	9	64.4			0	1	0	0	0	0	0
1	536158	2	0	谢爱根	南京信息工程大学	2008-03-25	13852287665、13776501621	1	37	0.5	36.5	0	0	0	0	0	0	75	110/65	0	1	0	0	0	0	0	1	0	0		0	28	49	10	38.8	31	30	9	69			0	0	0	0	0	0	0
1	547996	2	0	宋进飞	射阳开发区	2008-03-19	0515－82342727	1	62	11	51	0	0	0	0	0	0	75	110/80	0	0	1	1	0	0	0	0	0	0	母有高血压	0	32	47	10	36.2	40	30	10	65.8	40	47	0	0	0	0	0	0	0
1	565661	1	0	侯佃明	南京	2008-10-20	51968596	1	43	0.1	42.9	0	0	0	0	0	0	80	120/60	0	0	0	0	1	0	1	0	0	0		0	29	48	10	37	37	35	10	68			0	1	0	-1	0	0	0
1	565610	1	0	周辅全	南京	2008-10-20	13851744269、13951669909	1	57	10	47	1	0	0	1	0	0	90	136/100	0	0	0	0	0	1	0	0	0	0		0	34	65	10	23.1	50	50	9	51.3			0	0	0	-1	0	0	0
1	566310	2	0	孙国琴	宜兴	2008-10-28	13921333737、05107932281	0	58	20	38	0	1	0	0	0	0	60	138/80	0	0	0	0	0	0	0	0	0	0		0	29	48	9	35.4	33	31	9	64.7			0	0	0	0	0	1	0
1	565661	1	0	侯田明	南京	2008-10-30	13915977867、51968596	1	43	0.1	42.9	1	1	0	1	0	0	90	100/65	0	0	1	0	0	0	1	0	0	0		0	30	52	9	32.7	41	35	9	60.7			0	1	0	-1	0	0	0
1	566630	2	0	张俊所	安徽	2008-10-31	13053055235	1	48	0.1	47.9	1	0	0	1	1	0	70	140/80	0	0	0	0	0	0	0	0	0	0		0	29	53	10	35.8	36	34	10	65	34	39	0	0	0	0	0	0	0
1	567373	1	0	叶凤华	六合	2008-11-10	13913329139、13952057136	0	63	6	57	0	0	0	0	0	0	89	150/80	0	0	0	0	0	1	0	1	0	0		1(0.5年)					35			67.3			0	0	0	0	0	0	0
1	567462	2	0	胡思度	安徽	2008-11-10	05638160128、13305636128	1	61	8.5	52.5	0	0	0	0	0	0	125	120/80	0	1	0	0	0	1	0	0	0	0		0	30	52	11	36.5	37	33	10	65.9			0	0	0	0	0	0	0
1	550938	1	0	吉木英	海安县	2008-11-11	0513-88461099	0	58	15.5	42.5	0	0	0	0	0	0	130	130/90	0	0	1	1	0	0	0	0	0	0		0	30	48	11	33.3	44	32	10	61.9			0	1	0	0	0	0	0
1	567661	2	0	施志永日	射阳	2008-11-12	13375248824	1	53	2	51	0	0	0	1	1	0	60	140/100	0	0	0	0	0	0	0	0	0	0		0	32	47	10	40.4	42	28	10	71.1			0	0	0	-1	0	0	0
1	568056	2	0	牛敏芝	安徽	2008-11-17	0555-2891280	0	66	6.5	59.5	1	0	0	0	0	0	70	135/75	0	0	1	0	0	0	1	0	0	0		0	34	56	10	25	52	42	9	50.9			0	0	0	0	0	0	0
1	563438	2	0	刘伟清	南航	2008-09-22	13913929922、13952043477	0	46	1	45	1	1	0	0	0	0	72	105/75	0	0	1	0	0	0	0	0	0	0		0	30	41	9	39	32	25	9	69.9			0	0	0	0	0	0	0
1	568318	2	0	谢明秀	安德门	2008-11-20	13003410685、86428593	0	65	41	24	1	0	1	0	0	0	60	180/95	0	0	1	0	0	0	0	0	0	0		0	33	59	10	28.8	35	42	10	54.6			0	0	0	0	0	0	0
1	568900	2	0	陈延学	东海	2008-11-26	13964863894	1	48	4	44	0	0	0	0	0	0	62	150/90	0	1	1	0	0	0	1	0	0	0		0	28	56	10	35.7	31	36	10	64.6			0	0	0	0	0	0	0
1	569259	2	0	高功伯	句容	2008-12-01	13851735523	1	57	4	53	1	0	0	0	0	0	70	130/88	0	0	0	0	0	0	0	0	0	0		0	34	50	10	34	36	33	10	62.7			0	1	0	0	0	1	0
1	569278	2	0	俞梦玉	芜湖	2008-12-01	0553-6202578	0	41	22	19	1	0	0	0	0	0	70	110/80	0	0	0	0	0	0	0	0	0	0		0	24	47	7	36	31	30	8	65.8			0	0	0	0	0	1	0
1	569214	1	0	余益祥	南京	2008-12-01	13956969444	1	46	1	45	0	0	0	1	1	0	78	130/90	1	0	1	1	0	0	1	0	0	0		0	35	50	10	36	40	32	10	65.4			0	1	0	-1	0	0	0
1	520646	2	0	张兰贵	南京	2008-12-15	85510385	1	59	18	41	0	0	0	1	1	0	115	120/90	0	0	1	1	0	0	0	0	0	0		0	39	53	10	28.3	41	38	10	54.2			0	0	0	0	0	1	0
1	545766	2	0	蒋国龙	常州	2008-12-22	13584533380	1	59	6.5	52.5	1	0	0	1	0	0	90	130/90	0	0	0	1	0	0	1	0	0	0		0	30	44	10	36.4	41	28	10	66.3	37	39	0	0	0	0	0	0	0
1	571058	2	0	朱月华	泗洪	2008-12-22	13913950024	0	55	11	44	0	1	0	0	0	0	56	130/80	0	0	1	0	0	0	0	0	0	0		0	26	43	9	37.2	32	27	9	67.5			0	0	0	0	0	1	0
1	571066	1	0	王国平	淮安	2008-12-22	13770392749	1	42	3.5	38.5	1	0	0	1	1	0	110	120/90	0	0	0	1	0	0	1	0	0	0		0	30	55	10	32.7	40	37	10	60.6			0	1	0	-1	0	0	0
1	571010	1	0	郭明福	汉中门	2008-12-24	84668888、13951610393	1	48	2.5	45.5	0	0	0	1	0	0	95	120/80	0	0	0	1	0	1	1	0	0	0	母亲AF	0	34	55	11	29.1	45	39	10	55.3			1（LAA）	0	0	0	0	0	0
1	571617	2	0	沈其标	灌云	2008-12-29	15950552201	1	56	3.5	52.5	1	0	0	1	1	0	81	118/89	0	0	0	0	0	0	0	0	0	0		1(2年)	26	46	6	32.6	38	31	6	61			0	0	0	0	0	0	0
1	571539	2	0	黄江林	兴化	2008-12-29	0523-83767395	0	43	3	40	0	1	0	0	0	0	80	130/98	0	1	0	0	0	0	0	0	0	0		0	29	45	11	35.6	32	29	10	65.2			0	0	0	0	0	0	0
1	571955	1	0	李存顺	仪征	2009-01-04	13651538486	1	26	0.1	25.9	0	0	0	0	0	0	88	110/70	0	0	0	0	0	0	0	0	0	0		0	26	47	10	31.9	33	32	10	60			0	1	0	0	0	1	0
1	571956	2	0	刘金良	南京大厂	2009-01-04	57041844	1	64	14	50	1	0	0	0	0	0	80	120/75	0	0	1	0	0	0	0	0	0	0		0	32	46	9	39.1	29	28	9	69.6			0	0	0	0	0	1	0
1	534806	2	0	张叔元	宿迁	2009-01-05	0527-86228083	1	70	10.5	59.5	0	0	0	0	0	0	108	120/90	0	1	0	0	0	0	1	0	0	0		0	33	43	10	32.6	39	29	10	61.2			0	0	0	0	0	0	0
1	572192	2	0	王岳坤	江阴	2009-01-06	13771591788	1	63	3.5	59.5	1	1	0	1	1	0	58	118/65	0	0	0	0	0	0	0	0	0	0		0	30	40	10	35	48	26	10	64.8			0	0	0	0	0	1	0
1	572395	1	0	李丰庆	南京鼓楼公安局	2009-01-09	81798792	1	56	4	52	1	0	0	0	0	0	110	125/78	0	0	0	1	0	0	0	0	0	0		0	30	47	9	34	43	31	9	63			0	1	0	-1	0	0	0
1	572508	2	0	金威	江阴	2009-01-10	15852654561	1	26	0.4	25.6	1	0	0	0	0	0	83	121/76	1	0	0	1	0	0	0	1	0	0		0	32	53	9	35.8	31	34	9	65			0	0	0	0	0	0	0
1	574563	1	0	严付前	兴化	2009-02-06	83893122	1	40	5	35	1	0	0	0	0	0	86	126/76	0	0	0	0	0	0	0	0	0	1		0	31	53	8	28.3	39	39	8	54.2			0	0	0	-1	0	0	0
1	574536	1	0	黄金丽	马鞍山	2009-02-06	0555-2814424	0	57	0.5	56.5	0	0	0	0	0	0	70	110/65	0	0	0	1	0	0	1	0	0	0		0	28	50	10	34	44	33	10	62.7			0	0	0	0	0	0	0
1	555833	2	0	常松	安徽合力股份	2009-02-06	0555-4450073、4294003	1	42	1.5	40.5	0	0	0	0	0	0	70	120/80	0	0	0	0	1	0	1	0	0	0		0	33	47	10	36.2	36	30	10	65.8			0	1	0	-1	0	0	0
1	574573	2	0	李桂照	泗洪	2009-02-06	15851194865	1	35	0.5	34.5	0	0	0	0	0	0	60	130/76	0	0	0	0	0	0	0	0	0	0		0	26	54	9	35.2	27	35	9	64			0	0	0	0	1	0	1
1	574293	2	0	黄银庚	金坛	2009-02-04	13511666568	1	63	3.5	59.5	1	0	0	0	0	0	88	150/90	0	0	0	0	0	0	0	0	0	0		0	31	46	9	30.4	36	32	10	57.9			0	1	0	0	0	0	0
1	575006	2	0	李程	中央门	2009-02-12	13851717628	1	55	7	48	0	0	0	0	0	0	85	130/70	0	0	0	1	1	0	0	0	0	0	高血压、房颤	0	33	49	9	36.7	40	31	10	66.4			0	0	0	-1	0	1	0
1	575161	1	0	吕芝霞	常州	2009-02-13	0519-86606913	1	53	6	47	0	0	0	0	0	0	82	100/70	0	0	0	0	1	0	1	0	0	0		0	33	48	9	35.4	38	31	8	64.7			0	0	0	0	0	0	0
1	575533	2	0	岳文勤	安徽淮北	2009-02-17	13909619788	0	57	1	56	1	0	0	0	0	0	98	130/80	0	0	0	0	0	0	0	0	0	0		0	26	52	8	30.8	44	36	8	58			0	0	0	0	0	1	0
1	575677	2	0	姜亚军	省中医院	2009-02-19	86617141	1	49	11	38	1	0	0	0	0	0	59	100/60	0	0	0	0	1	0	1	0	0	0		0	33	52	11	36.5	40	33	10	65.9			0	0	0	0	0	1	0
1	575913	1	0	袁桂英	高淳县	2009-02-21	13814157330	0	53	4	49	1	0	1	0	0	0	70	120/65	0	0	0	0	0	0	0	0	0	0		0	26	54	9	41	48	33	10	57.3	38	34	0	0	0	0	0	0	0
1	529001	2	0	宋小英	连云港	2009-02-23	13775810191	0	51	20	31	1	0	0	0	0	0	80	120/70	0	1	0	0	0	0	0	0	0	0		0	34	50	10	38	29	31	10	67.9			0	0	0	-1	0	0	0
1	571955	2	0	李存顺	仪征市	2009-02-25	13651538486	1	26	0.4	25.6	0	0	0	0	0	0	128	124/84	0	0	0	0	0	0	0	1	0	0		0	30	48	10	33.3	32	32	10	61.9			0	1	0	0	0	0	0
1	554054	2	0	曹锔	南京珠江路	2009-02-25	13809023791	1	46	0.8	45.2	1	0	0	0	0	0	90	106/84	0	1	0	1	0	0	1	0	0	0		0	35	54	8	33.3	41	36	9	61.5			0	0	0	0	0	0	0
1	576468	2	0	钱晓东	南京凤凰西街	2009-02-27	13951670286	1	59	1.5	57.5	1	0	0	0	0	0	65	120/80	0	0	0	0	0	0	0	0	0	0		0	34	46	10	67	34	29	10	67			0	0	0	0	0	0	0
1	576481	2	0	徐正玲	安徽	2009-02-27		0	36	10	26	0	0	0	0	0	0	82	110/70	0	0	0	0	0	1	0	0	0	0		0	32	51	10	33.3	31	34	10	61.7			0	0	0	0	0	0	0
1	576881	2	0	姚二平	连云港	2009-03-03	15150972154	0	25	1	24	0	0	0	0	0	0	80	120/80	0	0	0	0	0	0	0	0	0	0		0	23	49	8	30.6	25	34	8	58			0	0	0	0	0	0	0
1	576985	2	0	管浩	淮安楚州	2009-03-04	13813982782	1	15	0.1	14.9	1	0	0	0	0	0	142	90/70	1	0	0	1	1	0	0	0	0	0		0	20	56		17.5	26			50.8			0	0	0	0	0	0	0
1	577069	1	0	姚三钱	南京	2009-03-05	13955382421	1	61	6.5	54.5	1	0	0	0	0	0	70	120/80	0	0	0	0	0	0	0	1	0	0		0	32	49	9	36.7	42	31	9	66.4			0	0	0	0	0	0	0
1	577065	2	0	尤金东	射阳	2009-03-05		1	45	5.5	39.5	1	1	0	1	1	0	61	120/84	0	0	0	0	0	0	0	0	1	0		0	35	52	10	40.4	34	31	10	70.7			0	0	0	0	0	0	0
1	577380	1	0	陈守坤	淮安洪泽	2009-03-09	13915150690、87269290	1	57	5	52	1	0	0	1	1	0	84	130/90	0	0	0	1	1	0	1	0	0	0		0	29	52	10	32.7	40	35	10	60.7	43	39	0	0	0	0	0	1	0
1	577352	2	0	勇淑芬	宜兴市	2009-03-09		0	46	11	35	0	0	0	0	0	0	85	110/70	0	0	0	0	0	0	0	0	0	0		0	29	46	9	34.8	30	30	10	64			0	0	1	0	1	0	1
1	577299	2	0	刘天兵	南京	2009-03-09	15856955177	1	38	4.5	33.5	1	0	0	1	0	0	78	110/80	0	0	1	0	0	0	0	0	0	0		0	29	48	10	37.5	26	30	10	67.4			0	0	0	0	0	0	0
1	577781	1	0	晋知英	安徽和县	2009-03-13	13718266339	0	69	10	59	0	1	0	0	0	0	80	130/62	0	0	0	1	0	1	0	0	0	0		0	33	50	10	34	46	33	10	62.7			0	0	0	0	0	0	0
1	577934	2	0	王从勋	安徽固镇	2009-03-16	15952263801、0552-6825211	1	48	10	38	0	0	0	0	0	0	86	110/70	0	0	0	0	0	0	0	0	0	0		0	30	50	10	40	32	30	10	70.4			0	0	0	0	0	0	0
1	577952	2	0	冷锁红	丹阳市	2009-03-16	13806107525	0	60	0.2	59.8	0	0	0	0	0	0	120	120/80	0	0	1	0	1	0	1	0	0	0		0					41			65.7			0	0	1	0	1	1	1
1	575533	1	0	岳文勤	安徽淮北	2009-03-16	13909619788	0	57	2	55	1	0	0	0	0	0	68	120/80	1	0	0	1	1	0	1	0	0	0		0	29	52	9	36.5	40	33	9	65.9			0	0	0	0	0	0	0
1	578003	2	0	薛振军	邳州小营	2009-03-16	0516-86678878	1	61	11	50	1	0	0	1	1	0	60	130/80	0	0	0	1	0	0	0	1	0	0		0	29	55	12		48		9	60			1(LAA)	0	0	0	0	0	0
1	578243	2	0	苗彭	扬州	2009-03-18	13815828752	1	69	15.5	53.5	1	0	0	0	0	0	108	125/80	0	0	0	0	1	0	1	0	0	0		0	35	53	10	35.8	35	34	10	65			0	0	0	-1	0	0	0
1	531722	1	0	郁安清	南京锅炉厂	2009-03-24	13814073295	1	52	5	47	1	0	1	1	1	0	78	120/86	0	0	0	0	0	0	1	0	0	0		0	32	45	10	37.8	46	28	10	68			0	0	0	0	0	0	0
1	573118	2	0	李新江	南京大厂	2009-03-25	7017423、13951787178	1	46	1.5	44.5	0	0	0	1	0	0	84	110/80	0	0	0	0	0	1	0	0	0	0		0	25	43	8	32.6	28	29	8	61.2			0	0	0	-1	0	0	0
1	579356	2	0	蔡明军	干于县	2009-03-30		1	40	3	37	1	0	0	1	0	0	73	150/90	0	0	1	0	0	0	0	0	0	0		0	30	48	9	37.5	35	30	9	67.4			0	0	0	0	0	1	0
1	579564	2	0	严冬生	安徽芜湖	2009-04-01		1	46	0.5	45.5	0	0	0	0	0	0	60	120/80	0	0	0	0	0	0	0	0	0	0		0	31	47	9	36.2	31	30	9	65.8			0	0	0	0	0	0	0
1	539930	2	0	胡俊	安徽	2009-04-07	13965906382、13865668836	1	28	3	25	1	0	0	0	0	0	68	135/70	0	0	0	0	0	0	0	0	0	0		0	26	50	9	40	33	30	9	70.4			0	0	0	0	0	0	0
1	580631	1	0	马恩福	江宁邮政局	2009-04-13		1	50	12	38	1	0	0	1	0	0	120	120/80	1	0	0	0	0	0	0	1	0	0		0	30	53	11	34.5	43	40	10	58.3			0	0	0	0	0	0	0
1	550938	1	0	吉木英	海安	2009-04-15	13773741412	0	58	11	47	1	0	0	0	0	0	92	130/85	0	0	0	0	1	0	0	0	0	0		0	27	45	9	33.3	39	30	9	62.1			0	1	0	-1	0	0	0
1	549656	2	0	江玉珍	泗洪	2009-04-16	13951298209	0	58	3	55	1	1	1	0	0	0	80	100/70	0	0	0	1	0	0	1	0	0	0		0	27	40	10	35	32	26	10	64.8			0	0	0	0	0	0	0
1	581386	2	0	范有保	安徽宣城	2009-04-21	056-32021643、013305630050	1	46	0.1	45.9	1	0	0	0	0	0	67	116/58	0	0	0	0	1	0	0	0	0	0		0	32	48	10	39.6	30	29	10	70			0	0	0	0	0	0	0
1	581578	2	0	刘德胜	射阳县	2009-04-22	15195139999	1	23	2.5	20.5	1	0	0	1	0	0	112	139/92	0	0	0	0	0	0	0	0	0	0	父高血压、母糖尿病	0	30	50	11	32	35	34	10	59.9			0	1	0	-1	0	0	0
1	581599	2	0	王安全	浦口区	2009-04-22	13611591978	1	58	0.5	57.5	0	0	0	0	0	0	79	138/82	0	1	0	1	0	0	1	0	0	0		0	28	47	10	40.4	43	28	10	71.1			0	0	0	0	0	0	0
1	552584	2	0	杨晓春	安徽来安县	2009-04-22	1370668208、0550-5853148	0	45	5.5	39.5	0	1	1	0	0	0	105	100/70	0	0	1	1	1	0	1	0	0	0		0	32	46	9	32.6	40	31	9	61			0	0	0	0	0	0	0
1	581644	2	0	张永光	徐州沛县	2009-04-22	13236029970	1	65	6	59	1	0	0	0	0	0	60	150/80	0	0	1	0	1	0	1	0	0	0		0	32	47	11	34	48	31	10	63			0	0	0	0	0	0	0
1	534130	2	0	刘兰奎	沭阳	2009-04-27	13809000800	1	70	10.5	59.5	1	0	0	1	1	0	76	110/70	0	0	0	0	0	0	0	1	0	0		0	35	53	10	39.6	36	32	10	69.7			0	0	0	-1	0	0	0
1	582624	2	0	韩春	滨海县	2009-05-04	13401708333	1	43	6	37	0	0	0	0	1	0	75	115/75	0	0	1	0	0	0	0	0	0	0		0	30	49	11	40.8	37	29	10	71.4			0	0	0	0	0	0	0
1	507680	2	0	陈江秀	盐城长土	2009-05-06	13405842471	0	54	4	50	0	1	0	0	0	0	55	125/70	0	1	0	1	1	0	1	0	0	0		1(2年)	29	44	8	40.9	37	26	8	71.9			1（LAA）	0	0	0	0	0	0
1	583657	2	0	董瑶芳	溧阳交通局	2009-05-13	13961170007	0	54	4	50	0	0	0	0	0	0	58	120/70	0	0	0	0	0	0	0	0	0	0		0	25	46	10	32.6	32	31	10	61			0	0	0	0	0	0	0
1	583663	2	0	陈正宾	溧阳溧水	2009-05-13	13705198303	1	41	0.5	40.5	1	0	0	1	0	0	70	120/80	0	0	0	0	0	0	0	0	0	0		0	30	49	10	32.7	26	33	10	60.9			0	1	0	0	0	0	0
1	583753	1	0	费永德	张家港市	2009-05-14	13951134176	1	64	4.5	59.5	0	0	0	0	0	0	50	120/70	0	0	0	0	0	0	0	0	0	0		0	33	50	10	34	47	33	10	62.7			0	0	0	0	0	0	0
1	584106	2	0	江显扬	白下御道园	2009-05-18	13032558255	1	63	7	56	1	1	0	0	0	0	70	125/65	0	0	1	0	0	0	1	0	0	0		0	29	44	10	34.1	34	29	10	63.3			0	0	0	0	0	0	0
1	577380	2	0	陈守坤	淮安洪泽	2009-05-18	13915150690	1	57	5	52	0	0	0	0	0	0	70	120/85	0	0	1	1	1	0	1	0	0	0		0	31	51	10	33.3	41	34	10	61.7			0	0	0	0	0	1	0
1	558312	2	0	张应堂	徐州沛县	2009-05-23	15905227806	1	59	8	51	1	0	0	0	0	0	90	110/80	0	1	1	0	0	0	0	0	0	0		0	33	52	10	36.5	39	33	10	65.9			0	0	1	0	1	0	1
1	584774	1	0	范兴文	江苏泰州	2009-05-26		1	71	32	39	1	1	0	1	1	0	39	110/65	0	0	0	0	0	0	0	0	0	0		0	30	45	9	33.3	38	30	9	62.1	42	31	0	0	0	-1	0	0	0
1	585395	1	0	孙朝俊	江苏海运	2009-06-03	13245280055	1	62	3.5	58.5	1	0	0	0	0	0	90	120/70	0	0	0	0	0	0	1	0	0	0		0	34	45	9	33.3	41	30	9	62.1			0	0	0	0	0	0	0
1	585581	1	0	王守传	安徽马鞍山	2009-06-03	15605628066	1	54	8	46	0	0	0	0	0	0	68	118/80	0	0	0	0	0	0	0	0	0	0		0	31	51	9	35.3	35	33	9	64.4			0	0	0	0	0	1	0
1	585547	2	0	杨晓明	溧阳	2009-06-03	13862691320	1	61	2	59	1	0	0	1	0	0	64	120/85	0	0	0	0	0	0	0	0	0	0		0	36	53	11	32.1	40	36	10	59.8			0	0	0	0	0	0	0
1	586051	2	0	虞桂香	溧阳市	2009-06-09	13611514490	0	69	11	58	0	0	0	0	0	0	80	114/80	0	1	0	1	0	0	0	0	0	0		0	27	43	9	34.9	35	28	9	64.4			0	0	0	0	0	0	0
1	586765	2	0	郭兆相	栖霞区	2009-06-15	13951812226	1	48	8	40	1	0	1	0	0	0	214	90/65	0	0	0	1	0	0	0	0	0	0		0	37	43	9	33.3	34	32	9	61.9			0	0	0	0	0	0	0
1	586659	1	0	卢家成	泗洪青阳	2009-06-15	8623006	1	66	30	36	1	0	0	0	0	0	72	128/80	0	1	0	0	1	0	1	0	0	0		0	36	47	10	36.2	44	30	10	65.8			0	0	0	-1	0	0	0
1	587323	2	0	蒋兆年	姜堰市顾高镇	2009-06-29	13914444360	1	43	6	37	0	0	0	0	1	0	78	130/90	0	1	0	0	0	0	1	0	0	0		0					38			67.8			0	0	0	0	0	0	0
1	589471	2	0	刘世监	巢湖无为	2009-07-14		1	46	3	43	1	0	0	0	0	0	75	130/90	0	0	0	1	0	0	0	0	0	0		0	29	47	11	36.2	37	30	10	65.8			0	0	0	0	0	0	0
1	588755	1	0	尤家江	南京六合公园路	2009-07-14	13057634461	0	59	1.5	57.5	1	1	0	0	0	0	82	130/80	0	0	0	0	1	0	1	0	0	0	高血压、糖尿病	0	31	44	11	38.6	40	27	10	69.2			0	0	0	-1	0	0	0
1	590708	1	0	陈翠英	华电三宿舍	2009-07-27	85304585	0	59	2	57	0	0	0	0	0	0	60	150/90	0	0	0	1	0	0	0	1	1	0		1(2年)	31	48	11	37.5	43	30	10	67.4			0	1	0	0	0	0	0
1	571617	2	0	沈其标	灌云县	2009-08-18	15950552201、13150900539	1	58	3	55	1	0	0	1	1	0	72	94/76	0	0	1	0	0	0	1	0	0	0		1(2年)	27	43	10	32.6	35	29	10	61.2			0	1	0	-1	0	0	0
1	593023	2	0	张怀芳	如皋	2009-08-18	13914366436	0	55	5	50	0	0	0	0	0	0	70	120/80	0	1	1	1	0	1	0	0	0	0		0	28	42	9	40.5	30	25	8	71.6			0	0	0	0	0	0	0
1	590172	2	0	许惠其	太仓新区小学	2009-08-20	0512-53446326、13913592979	1	55	13	42	1	0	0	0	0	0	80	120/78	0	0	1	0	0	0	1	0	0	0		0	30	51	10	37.3	40	32	10	66.9			0	0	0	0	0	0	0
1	593245	1	0	潘锦本	金川门外	2009-08-20	85837253	1	62	3	59	0	1	0	0	0	0	76	130/80	1	0	0	0	0	1	0	0	0	0		0	32	46	13	39.1	34	28	13	69.6			0	0	0	0	0	1	0
1	595537	2	0	王毅	金坛金溪新村	2009-09-14	0519-82836499、13862683500	0	40	6	34	0	0	1	0	0	0	65	128/90	0	0	0	0	0	0	0	0	0	0		0	31	48	10	41.7	34	28	9	72.5			0	0	0	0	0	0	0
1	596357	1	0	陈琳娜	溧阳	2009-09-24	13776399865、13861208255	0	47	11	36	1	0	0	0	0	0	84	110/70	0	0	0	0	0	0	0	0	0	0		0	31	50	9	32	43	34	9	59			0	0	0	0	0	1	0
1	597919	2	0	吴涛	南京规划设计院	2009-10-12	0513-83510058、15850517849	1	37	17	20	0	0	0	0	0	0	80	110/70	0	1	0	0	0	0	1	0	0	0	1（外公、母亲、舅舅均有AF)	0					37			69.7			0	0	0	0	0	0	0
1	599285	2	0	赵正才	仪征市	2009-10-26		1	61	5	56	1	0	0	0	0	0	70	120/85	0	0	0	0	0	0	0	0	0	0		0					42			57.3			0	0	0	0	0	0	0
1	553952	2	0	殷春来	大厂葛塘	2009-10-26	13601457853、7022200	1	50	10	40	1	0	0	0	0	0	58	120/80	0	0	1	0	0	0	0	0	0	0		0					42			60.3			1（LAA）	0	0	0	0	0	0
1	592351	2	0	肖长青	江宁开发区	2009-10-29	13770966098	1	35	0.5	34.5	1	0	0	0	0	0	69	120/78	0	0	0	0	0	0	1	0	0	0		0	33	71	11	32.4	46	48	10	59.2	45	44	1(LAA、血流淤滞）	0	0	-1	0	0	0
1	600015	1	0	曹晓锋	通州金沙	2009-11-02	0513-86512681、13390970598	1	32	0.2	31.8	1	0	0	0	0	0	82	120/75	0	0	0	0	0	0	0	0	0	0		0	31	53	10	34	47	35	10	62.4			0	1	0	-1	0	0	0
1	596357	1	0	陈琳娜	溧阳	2009-11-02	13776399865、13861208255	0	47	11	36	1	1	0	0	0	0	83	140/90	0	0	0	0	0	0	0	0	0	0		0					39			62.4			0	0	0	0	0	1	0
1	600172	2	0	郑怀津	来支具农业委员会	2009-11-03	0550－5628753	1	60	3	57	0	0	0	0	0	0	70	105/65	0	1	1	0	0	0	0	0	0	0		0	30	50	10	38	33	31	10	67.9	35	40	0	0	0	-1	0	0	0
1	588059	2	0	唐德玉	下关山岔河	2009-11-09	86284213、15905147705	1	63	11	52	1	0	0	0	0	0	72	110/80	0	0	1	0	0	0	1	0	0	0		0	31	50	11	32	45	34	10	59.9			1（两月前LAA，现仍有）	1	0	-1	0	0	0
1	578703	2	0	陈德林	安徽芜湖	2009-11-10	0553-2265089、18913865627	1	58	4	54	0	0	0	0	0	0	82	125/80	0	0	0	0	0	0	1	0	0	0		0	35	54	10	35.2	43	35	10	64			0	1	0	-1	0	1	0
1	600949	2	0	陈丽红	扬州友谊新村	2009-11-12	87625087、13815843234	0	40	5.5	34.5	1	0	0	0	0	0	63	120/80	0	1	0	0	0	0	1	0	0	0		0	25	47	10	40.4	38	28	10	71.1			0	0	0	0	0	0	0
1	600972	2	0	吴国方	丹阳铜陵镇	2009-11-12	0511-86693301、15952916190	1	45	0.7	44.3	1	0	0	0	0	0	118	100/75	0	1	0	1	1	0	1	0	0	0		0	35	48	10	31.3	42	33	10	59	46	35	0	0	0	0	0	0	0
1	537581	2	0	李宝强	徐州新沂港	2009-11-09	0516-88560176	1	31	2.5	28.5	0	1	0	0	0	0	95	120/80	0	1	0	1	1	0	0	1	0	0		0					34			67.7			0	0	0	-1	0	1	0
1	601356	1	0	吴孟娟	宜兴	2009-11-17	13921319688	0	57	15	42	0	0	0	0	0	0	60	120/75	0	0	1	1	1	0	1	0	0	0		0	31	55	8	27.3	49	40	8	52.5	44	41	0	0	0	0	0	0	0
1	564395	2	0	曹承林	南京西方巷26-302	2009-11-17	84784705、84573573、13851894127	1	57	3.5	53.5	0	1	0	1	0	0	99	120/70	0	0	0	0	0	0	0	0	0	0		0	34	47	10	36.2	40	30	10	65.8			0	0	0	0	0	0	0
1	604071	2	0	卢霞	淮海工学院	2009-12-18	15061321290、15061573019	0	33	6	27	1	0	0	0	0	0	103	130/60	0	0	0	1	0	0	0	0	0	0		0	34	53	10	35.8	48	34	10	65	40	36	0	0	0	0	0	0	0
1	604072	2	0	刘秀珍	金州花苑	2009-12-13	85032770、13951740470	0	59	0.2	58.8	0	0	0	0	0	0	85	128/90	0	1	0	0	1	0	0	1	0	0		0	29	48	9	37.5	36	30	9	67.4			0	0	0	0	0	1	0
1	592351	2	0	肖长青	江宁开发区	2009-12-23	13770966098	1	33	2	31	1	0	0	0	0	0	120	120/80	0	0	0	1	1	0	1	0	0	0		0					36			64.3			0	0	0	-1	0	0	0
1	604896	2	0	姚浩	茶南拓圆	2009-12-27	13805170164、86520533、13951734658	1	22	0.8	21.2	0	1	0	0	0	0	100	120/70	0	1	0	1	0	0	0	0	0	0		0	29	45	8	37.8	27	28	8	68	35	37	0	0	0	-1	0	0	0
1	564950	2	0	赵红梅	丹阳西门马家庄	2009-12-21	051186550830、13615268999	0	43	5	38	0	0	0	0	0	0	78	105/70	0	0	1	0	0	0	0	0	0	0		0	27	43	10	32.6	29	29	10	61.2			0	0	0	0	0	0	0
1	605002	1	0	李素英	月苑尔村	2009-12-19	85351793	0	62	3.3	58.7	1	1	0	0	0	0	45	160/80	0	0	0	0	0	0	0	0	0	0		0	27	41	9	36.6	39	26	9	66.8			0	0	0	0	0	0	0
1	604701	2	0	陈从华	东台头灶	2009-12-18	51585487289	1	34	4	30	0	1	0	0	0	0	85	130/90	0	0	0	1	0	0	1	0	0	0		0	34	48	10	37.5	32	30	10	67.4			0	0	0	0	0	0	0
1	605154	1	0	李荣深	丹阳三阳镇	2009-12-28	13806108900、13952831915	1	54	9	45	1	0	0	0	0	0	70	138/80	0	0	0	0	1	0	1	0	0	0		0	35	60	10	27	46	44	10	51			0	0	0	-1	0	0	0
1	578703	2	0	陈德林	安徽芜湖	2009-12-30	05532265089、18913865627	1	46	5	41	0	0	0	1	1	0	119	125/80	0	0	0	1	0	0	1	0	0	0		0	31	48	10	35.4	43	31	10	64.7			0	0	1	0	1	0	1
1	528384	1	0	李汉康	堂子街68号	2009-12-28	86551215、13605171874	1	73	20	53	1	0	0	0	0	0	62	110/70	0	1	0	0	0	0	0	0	0	0		0	30	46	10	37	38	29	10	66.9			0	0	0	0	0	0	0
1	561490	1	0	余恒顺	六合程桥	2009-12-30	57650099	1	52	11	41	0	0	0	0	0	0	70	122/80	0	0	0	1	1	1	0	0	0	0		0	26	41	6	34.1	24	27	6	63.6			0	0	0	-1	0	0	0
1	605359	2	0	陈国华	张家港和兴食品	2009-12-28	58516850、13814002374	1	57	30	27	0	0	0	0	1	0	100	160/100	0	0	0	0	0	0	0	0	0	0		0	34	52	11	0.33	47	35	11	61			0	0	0	0	0	0	0
1	525276	1	0	王恒莉	下关区金陵新九村	2009-12-28	58708876	0	65	30	35	1	1	0	0	0	0	56	140/80	0	1	0	1	1	0	1	0	0	0	母有高血压	0	34	48	9	33.3	44	32	9	61.9			0	0	0	0	0	0	0
1	606147	1	0	杨孝成	淮安洪泽	2010-01-06	051787221291、13179502137	1	54	4	50	0	1	0	0	0	0	68	118/78	0	0	0	0	1	1	1	0	0	0		0	31	48	10	37.5	48	30	10	67.4			0	1	0	-1	0	0	0
1	605967	2	0	赵德山	沭阳耿于镇	2010-01-04	052783686833、15150735203	1	41	6	35	1	0	0	0	0	0	94	115/75	0	1	0	0	0	0	0	0	0	0	父有AF	0	31	52	10	38.5	33	32	10	68.4			0	0	0	0	0	0	0
1	606284	2	0	陈翠英	泗洪清阳	2010-01-07	13951062333	0	55	0.1	54.9	0	0	0	0	0	0	54	150/90	0	0	0	1	1	0	0	0	0	0		0					42			61.4			0	0	0	-1	0	0	0
1	606319	1	0	高树华	新浦三株城	2010-01-07	13905139699	0	67	11	56	0	0	0	0	0	0	96	110/70	0	0	0	1	0	0	1	0	0	0		0	30	48	9	31.3	38	33	9	59	37	38	0	0	0	0	0	0	0
1	606031	2	0	应子祥	苏州人民路158	2010-01-05	13913969111、051265552720、13656245081	1	50	1.5	48.5	1	0	0	0	0	0	135	116/70	0	0	0	0	0	0	0	0	0	0		0	33	54	11	37	43	34	10	66.4	34	37	0	1	1	0	1	0	1
1	605811	2	0	郑国宁	南京黄山路9号	2010-01-04	13801591215、13851681617	1	56	1	55	0	0	0	0	0	0	80	120/80	0	1	0	0	0	0	0	0	0	0		0	37	45	10	33.3	35	30	10	62.1			0	0	0	-1	0	0	0
1	483570	2	0	孙克易	灌云水伊	2010-01-04	05188324919、8321523	1	37	4	33	1	0	0	0	0	0	76	130/100	0	1	0	0	1	0	1	0	0	0		0	33	49	10	38.8	39	30	10	69			0	0	0	-1	0	0	0
1	606310	1	0	汤德元	南湖安康村	2010-01-07	86402324、1370525831	1	55	2	53	1	0	0	1	1	0	80	130/90	1	0	0	1	1	0	1	0	0	0		0	32	55	9	30.9	40	38	9	58			0	0	0	0	0	1	0
1	578666	2	0	方兰珍	鼓楼区大涧银巷	2010-01-11	84702843、13951918842	0	57	1	56	1	1	0	0	0	0	58	110/70	0	0	1	0	1	0	1	0	0	0		0	32	48	10	37.5	37	30	10	67.4			0	1	0	0	0	0	0
1	607711	2	0	王绍斌	南陵县	2010-01-22	05536821476、15955351222	1	62.5	11	51.5	0	0	0	0	0	0	110	125/70	0	0	0	0	0	0	1	0	0	0		0	27	51	9	33.3	39	34	9	61.7			0	0	0	0	0	0	0	65.1
1	607408	2	0	夏际和	兴化张阳北区	2010-01-19	83260169、13809017187	1	56.5	10	46.5	1	0	0	1	0	0	76	136/90	0	0	0	0	0	0	0	0	0	0		0	33	55	11	34.5	40	36	10	63.1			0	0	0	-1	0	0	0	67.2
1	607440	2	0	刘心梅	句蓉劳保局	2010-01-20	87265340、13852979919	0	59	21	38	0	0	0	0	0	0	56	136/82	0	1	0	0	1	1	0	0	0	0		0	32	49	9	36.7	33	31	9	66.4			0	0	1	0	1	0	1	64.4
1	607625	1	0	陈崇生	来安沼集乡	2010-01-21	05505731120、15255021032	1	46	19	27	0	1	0	0	0	0	64	120/72	0	1	0	0	0	1	1	0	0	0	高血压	0	32	53	11	32.1	31	36	10	59.8			0	0	0	0	0	0	0	66.7
1	607695	2	0	何泉娣	宜兴丁蜀镇	2010-01-22	13584248560	0	43	6	37	0	0	0	0	0	0	72	124/70	0	0	0	0	0	0	0	0	0	0		0	25	46	10	39.1	29	28	10	69.6			0	0	0	0	0	0	0	70.8
1	604071	2	0	卢霞	新浦区通灌南路	2010-01-20	15061321290、15061573019	0	33	6	27	1	0	0	0	0	0	108	100/65	0	0	0	1	0	0	1	0	0	0		0	25	43	9	34.9	35	28	10	64.4			0	0	0	0	0	0	0	59.6
1	608324	2	0	柯传禄	浦口江浦街道	2010-01-29	58887802、13218999105	0	61	2	59	1	0	0	0	0	0	65	115/75	0	0	0	0	0	0	0	0	0	0		0	34	48	11	37.5	35	30	10	67.4			0	0	0	0	0	1	0	60.1
1	607895	2	0	武志国	扬子检安公司	2010-01-25	57783300、15062298637	1	44	8	36	1	0	0	1	1	0	71	125/70	0	0	0	1	0	0	0	1	0	0		0	33	53	11	34	35	35	10	62.4			0	0	0	-1	0	0	0	61.4
1	608148	2	0	刘文汉	玉泉路8号	2010-01-27	83718602、13913868359	1	56	10	46	1	0	0	1	1	0	71	106/76	0	1	1	0	0	0	1	1	0	0		0					37			58.3			0	0	0	0	0	0	0	63.3
1	608076	2	0	孙在稳	仪化二厂	2010-01-27	13651529952、13921936319	1	47	5	42	1	1	0	0	0	0	75	115/75	0	0	1	0	0	0	1	0	0	0		0	33	50	9	34	37	33	9	62.7			0	0	0	-1	0	0	0	67.8
1	591034	1	0	蔡永胜	溧阳后周	2010-02-01	051987761347、13961488071	1	14	1	13	0	0	0	0	0	0	82	122/72	0	0	0	0	0	0	0	0	0	0		0					42			65.3			0	0	0	0	0	0	0	71
1	610742	1	0	唐大元	白下区江花地	2010-03-01	84457364	1	53	6	47	1	0	1	1	1	0	112	140/90	1	0	0	1	0	0	0	1	0	0	父有高血压	0	33	52	11	36.5	42	33	10	65.9			0	1	1	-1	0	0	1	60.7
1	588059	2	0	唐德玉	下关三岔河	2010-03-01	15905147705、86284213	1	61	12	49	1	0	0	0	0	0	80	120/80	0	1	1	1	1	0	1	0	0	0		0	30	50	11	36	44	32	11	65.4			不久前住院提示LAA血栓	1	0	-1	0	0	0	64.6
1	611308	2	0	张栋	宿迁滨江花园	2010-03-05	13951456600	1	34	1	33	1	0	0	0	0	0	67	140/70	0	1	0	0	1	0	1	0	0	0		0					36			56.7			0	0	0	0	0	0	0	75.6
1	611083	1	0	陈清松	安徽宣城	2010-03-03	13865388367、13965651936	1	33	6	27	0	0	0	0	1	0	120	140/90	0	0	0	0	0	0	0	0	0	0		0	26	46	8	34.8	40	30	8	64	32		0	0	0	0	0	0	0	74.8
1	611144	1	0	夏海艳	徐州睢宁	2010-03-04	13061712503	0	26	4	22	0	0	0	0	0	0	72	110/70	0	1	0	0	0	0	0	0	0	0		0	28	42	9	33.3	29	28	9	62.4			0	0	0	-1	0	0	0	61.7
1	611292	1	0	刑瑾	天津新村	2010-03-05	13951745676	0	41	0.1	40.9	1	0	0	0	0	0	65	110/80	0	0	0	0	0	0	0	0	0	0		0					40			59.3			0	0	0	0	0	1	0	76.5
1	610910	1	0	林成玉	江都实验中学	2010-03-02	13605250960	0	46	0.5	45.5	0	0	0	0	0	0	100	130/90	0	0	1	0	1	0	1	0	0	0		0	33	52	10	32.7	45	35	10	60.7	43	30	0	0	0	0	0	0	0	69.7
1	611305	2	0	何国荣	灌南花园乡	2010-03-05	13851727030	0	60	21	39	1	0	0	0	0	0	108	130/90	0	0	0	0	0	0	0	0	0	0		0	28	41	22	34.1	42	27	11	63.6			0	0	0	0	0	1	0	71.5
1	516772	2	0	王建平	洪泽邮电小区	2010-03-13	051787220505、7226611、13852351895	1	53.5	8	45.5	1	0	0	0	0	0	80	145/80	1	0	0	1	0	0	1	0	0	0		0	33	55	9.6	34.7	43	36	10	63.3			0	0	0	0	0	0	0	69.6
1	611554	2	0	高红方	射阳临海	2010-03-09	13851135315、15261967791	0	33	0.7	32.3	1	0	0	0	0	0	73	132/84	0	0	0	1	1	0	1	0	0	0		0	27	48	10	33.3	38	32	10	61.9			0	1	0	0	0	0	0	70.6
1	611436	2	0	李德辉	安徽天长	2010-03-08	13909602323、13905508318	1	52	0.5	51.5	1	0	0	0	0	0	90	100/64	0	0	1	1	1	0	1	0	0	0		0	36	49	10	38.8	40	30	10	69			0	0	0	0	0	0	0	65.5
1	598188	2	0	刑修路	无为无城镇	2010-03-19	13145651226	1	54	4	50	1	0	0	0	0	0	71	120/74	0	0	0	0	0	0	0	0	0	0		0	33	46	10	37	35	29	10	66.9			0	1	0	0	0	0	0	70.8
1	613012	2	0	徐井兰	响水陈家港	2010-03-23	051586715958、13813247322	0	51	3	48	1	1	1	0	0	0	73	140/80	0	0	0	0	0	0	0	0	0	0		0	26	46	7	37	29	29	7	66.9			0	0	0	0	0	0	0	72.1
1	613262	2	0	晋兴萍	和县东向花园	2010-03-25	13865403667、13156578888	0	46	1	45	1	1	0	0	0	0	90	120/70	0	0	0	1	0	0	0	0	0	0		0	27	47	9	36.2	30	30	9	65.8			0	0	0	-1	0	0	0	68.6
1	613124	2	0	陈国庆	溧阳余桥	2010-03-24	87832903、13601466886	1	51	5	46	0	1	0	1	0	0	84	125/80	0	0	0	0	0	0	0	0	0	0		0	27	52	11	38.5	32	32	10	68.4			0	0	0	-1	0	0	0	64.4
1	613119	1	0	沈含坤	江阴中北新村	2010-03-24	13901528059	1	56	15	41	0	0	0	1	1	0	73	130/90	0	0	0	1	1	0	1	0	0	0	家族性AF	0	38	52	10	34.6	46	34	10	63.4			0	0	0	0	0	0	0	64.7
1	613655	2	0	吴正洪	黄州屯溪	2010-03-30	13855984690、15256009537	1	57	15	42	1	1	0	1	1	0	101	130/80	0	0	0	0	0	0	0	0	0	0		0	35	55	9	34.5	37	36	10	63.1			0	0	0	0	0	0	0	71.6
1	613544	1	0	张开兰	盱眙明园	2010-03-29	15351780080	0	66	6.5	59.5	1	0	0	0	0	0	82	135/80	0	0	0	0	0	0	0	1	0	0		0	32	50	10	32	46	34	10	59.9			0	0	0	0	0	1	0	65.2
1	613493	1	0	王旭芳	江都	2010-03-29	13605251686	0	57	21	36	1	0	1	0	0	0	76	116/70	0	0	1	1	0	0	0	1	0	0		0	30	50	10	36	37	32	10	65.4			0	0	0	0	0	0	0	79.1
1	615181	2	0	王超荣	南京花露岗30-2	2010-04-14	82214169	1	50	4	46	0	0	0	0	0	0	73	120/80	0	0	0	0	0	0	1	0	0	0		0					37			67.9			1(左房血栓形成）	0	0	-1	0	0	0	75.3
1	614584	2	0	周礼	皖马鞍山市	2010-04-08	13095552665	1	17	5	12	1	0	0	0	0	0	72	110/50	0	1	0	1	0	0	0	0	0	0		0	35	50	9	34	31	33	9	62.7			0	0	0	-1	0	0	0	67.6
1	614868	1	0	邓定林	南京点将台福利院	2010-04-12	58865375、13451858282、15895923057	1	56	2.5	53.5	1	0	0	1	0	0	75	120/78	0	0	0	0	0	0	1	0	0	0		0	33	49	10	32.7	47	33	10	60.9			0	0	0	-1	0	0	0	63.8
1	615756	2	0	李开衡	堂子街70#	2010-04-19	13815863206、15261897176	1	27	1	26	1	0	0	0	0	0	57	130/75	0	0	0	0	0	0	1	0	0	0		0	32	44	10	31.8	32	30	10	60.1			0	0	0	0	0	0	0	71.8
1	614366	2	0	苗彭	扬州723研究所	2010-04-06	0514-87237938、15861384935	1	67	30	37	1	0	0	0	0	0	90	122/80	0	0	0	0	0	0	1	0	0	0		0	32	52	9	38.5	34	32	9	68.4			0	0	0	-1	0	0	0	65.8
1	615237	2	0	王泾成	赣榆供电局	2010-04-14	13951774069	1	63	20	43	1	1	0	1	1	0	75	142/80	0	0	0	1	0	0	1	0	0	0		0	33	48	10	37.5	29	30	10	67.4			0	0	1	0	0	0	1	83.2
1	615338	2	0	陆启春	东海房州民主村	2010-04-15	87569122、15151298922	1	15	5	10	0	0	0	0	0	0	88	95/64	0	0	0	0	0	0	0	0	0	0		0	25	44	8	31.8	26	30	8	60.1			0	0	0	0	0	0	0	69
1	615115	2	0	董建华	连云港金桥盐业公司	2010-04-13	13951497207、13337860475	1	53	1	52	1	1	0	0	0	0	65	134/70	0	1	0	0	1	0	1	0	1	0		0	30	48	10	33.3	39	32	10	61.9			0	1	0	-1	0	0	0	72.3
1	608621	1	0	胡本新	高淳淳溪镇	2010-04-13	13182889255	1	55	21	34	1	0	0	0	0	0	95	140/75	0	0	0	1	1	0	1	0	0	0		0	32	52	10	32.7	48	35	10	60.7			0	0	0	0	0	0	0	71.4
1	615845	2	0	蔡雪成	响水劳保局	2010-04-20	1390509873、13770190028	1	55	7	48	1	1	0	0	0	0	64	133/88	0	0	0	0	0	0	0	0	0	0		0	34	51	10	33.3	37	34	10	61.7			0	0	0	-1	0	0	0	71.1
1	616179	2	0	李世勇	广州路君临国际	2010-04-23	51862383、13815871518	1	53	0.5	52.5	0	0	0	0	0	0	119	110/70	0	0	1	0	1	0	0	0	0	0		0	33	40	10	37.5	35	25	10	68.1			0	0	0	0	0	0	0	73.7
1	521695	2	0	蒋德根	泰州北仓路	2010-04-26	13182209891、05236251283	1	42	4	38	1	0	0	0	0	0	78	130/75	0	0	0	1	1	0	1	0	0	0		0	29	48	9	37.5	30	30	9	67.4			0	0	0	0	0	0	0	70.6
1	616370	2	0	张斗美	淮安	2010-04-26	13856203210	1	57	10	47	1	0	0	0	0	0	97	144/88	0	0	0	0	0	0	1	0	0	0		0	31	45	10	33.3	41	30	10	62.1			0	1	0	0	0	1	0	61.9
1	616212	1	0	姜国富	安徽汪县	2010-04-23	0563-5033056、13865323620	1	65	10	55	0	0	1	1	1	0	52	140/90	0	0	0	0	0	0	0	0	0	0		0	33	51	10	35.3	53	33	10	64.4			0	0	0	0	0	1	0	68.6
1	616103	2	0	蔡子云	铁心桥春江新城	2010-04-22	13072520987、52354727	1	40	7	33	1	0	0	1	1	0	80	130/70	0	0	1	0	1	0	1	0	0	0		0	32	52	10	36.5	39	33	10	65.9			0	1	0	0	0	0	0	70.4
1	616458	2	0	梁星辉	宝应西安丰镇	2010-04-26	13961881849、13405043684	1	50	20	30	1	0	0	0	0	0	117	134/104	1	0	1	0	0	0	0	0	0	0		0	32	49	13	32.7	40	33	12	60.9			0	0	0	-1	0	0	0	71.3
1	616358	2	0	徐怀松	靖江季镇	2010-04-26	0523-84544923	1	62	3	59	1	0	0	0	0	0	68	110/80	0	1	0	0	0	0	0	0	0	0		0	33	48	10	35.4	30	31	10	64.7			0	0	0	0	0	1	0	75.5
1	616758	1	0	杨挺	鼓楼江滨新寓	2010-04-29	85114302、15205160167	1	62	10	52	0	1	0	0	0	0	76	140/100	0	0	0	0	0	0	1	0	0	0		0	32	48	12	29.2	46	34	12	55.9	41	36	0	0	0	0	0	0	0	75.9
1	589921	2	0	索佰军	宿迁金港花园	2010-05-03	15150799588	1	40	1	39	0	0	0	0	0	0	62	120/75	0	0	1	0	0	0	0	0	0	0		0	31	54	10	37.1	39	34	10	66.4			0	0	0	0	0	0	0	59.8
1	617175	1	0	常泰	淮安妇幼	2010-05-04	83954435、13912080829	1	55	11	44	0	0	1	0	0	0	86	120/70	0	1	0	1	0	0	1	0	0	0		0	30	53	8	35	43	34	8	64			0	0	1	0	1	1	1	67.8
1	585395	1	0	孙朝俊	河海运输公司	2010-05-11	025-52601422、13962003676、13245280055	1	61	1.5	59.5	0	0	0	1	1	0	106	140/90	0	0	1	0	1	0	1	0	0	0		0					41			65.5			1(LAA血栓形成）	0	0	0	0	0	0	60.1
1	617863	2	0	陈爱国	高淳	2010-05-11	57313896	1	53	0.1	52.9	1	0	0	1	0	0	68	118/64	0	0	0	0	0	0	0	0	0	0		0	35	44	9	34.1	33	29	9	63.3			0	0	1	0	1	1	1	75.7
1	618352	1	0	刘井林	淮安涟水县	2010-05-15	0517-82474079、13776749991	1	20	6	14	0	0	0	1	1	0	110	120/70	0	1	0	0	0	0	0	0	0	0		0	28	44	10	36.4	31	28	10	66.3			0	0	0	0	0	0	0	80
1	617833	2	0	张俊	江宁区东山街道	2010-05-10	13915951718、15190459190	1	37	20	17	0	0	0	0	0	0	83	128/78	0	1	1	1	0	0	0	0	0	0		0	23	52	9	40.4	25	31	9	70.7			0	1	0	0	0	0	0	63
1	618187	2	0	陈金祥	南京沙圹园	2010-05-13	13705161634	1	47	6	41	1	0	0	1	1	0	80	140/100	0	1	0	1	1	0	0	0	0	1	兄妹高血压、糖尿病	1(1和2年)	31	48	10	33.3	38	32	10	61.9			1(LAA血栓形成）	0	0	-1	0	0	0	60.2
1	617957	2	0	张迎力	河北邢台	2010-05-11	13404134586	1	56	4	52	0	0	0	1	1	0	65	135/80	0	0	0	0	0	0	1	1	0	0		0	33	51	10	33.3	37	34	10	61.7			0	1	1	0	1	0	1	71.1
1	618188	2	0	王菊英	溧阳昆仑南路	2010-05-13	0519-87303698、13861167078	0	65	10	55	0	0	1	0	0	0	63	120/76	0	1	0	0	1	0	1	0	0	0	母亲CAD	0	26	48	10	41.7	32	28	10	72.5			0	0	0	0	0	0	0	61.6
1	617572	1	0	赵福利	虎踞关28-2-404	2010-05-08		1	58	10	48	1	0	0	1	0	0	130	143/104	0	0	0	0	0	1	0	1	1	0		1(0.5年)	33	52	10	28.8	45	37	10	55.1			0	1	0	0	0	0	0	63.8
1	618508	2	0	何小平	白下区红花地	2010-05-17	84406866、13705163388	0	57	3	54	0	0	0	0	0	0	70	114/70	0	0	0	0	0	0	0	0	0	0		0	32	49	8	36.7	38	31	8	66.4			0	0	0	0	0	1	0	68.3
1	618713	2	0	张正华	滨海人滩	2010-05-19	0515-84882773	1	60	14	46	0	0	0	0	0	0	55	130/70	0	0	1	0	0	0	1	0	0	0		0	30	44	10	38.6	39	27	10	69.2			0	0	0	0	0	0	0	66
1	577561	1	0	左金印	鼓楼定淮门	2010-05-18	86204886、13851600011	1	71	30	41	1	0	0	0	0	0	80	105/70	0	0	1	0	0	0	0	0	0	0		0					38			65.3			0	0	0	0	0	1	0	69
1	640056	1	0	唐平	江苏兴化	2010-12-12	0523-83781969	1	45	5	40	1	0	0	0	0	0	70	130/78	0	0	1	0	0	0	1	0	0	0		0	31	52	11	36.5	40	33	10	65.9				0	0	0	0	0	0	62.1
1	635309	1	0	王建新	安徽淮北	2010-12-01	13965885538	1	55	6	49	0	0	0	0	0	0	50	105/75	0	0	1	0	0	0	1	0	0	0		0					39			62.7				1	1	0	1	0	1	69.3
1	641527	2	0	薛怀松	江苏兴化	2011-01-03	13063609819	1	41	3	38	0	0	0	0	0	0	60	125/84	0	0	0	0	0	0	0	0	0	0	父心脏病、兄死于心脏病和猝死	0	27	55	10	32.7	38	37	10	60.6	35	39		0	0	0	0	0	0	60.6
1	550635	2	0	庞卫勤	江苏六合	2011-01-07	57174067	1	40	3	37	1	0	0	0	0	0	60	120/78	0	1	0	0	0	0	0	0	0	0		0	28	48	9	37.5	35	30	9	67.5				1	0	-1	0	0	0	68.2
1	612185	2	0	万爱香	安徽芜湖	2011-01-11	13866390957	0	63	4	59	0	0	0	0	0	0	150	140/90	0	0	0	1	1	0	1	0	0	0		0	31	49	11	32.7	47	33	11	60.9	39	26		0	0	0	0	0	0	65.7
1	629795	2	0	邹晓庆	南京秦淮	2010-09-15	86623356	0	62	3.5	58.5	0	0	0	0	0	0	64	132/70	0	0	0	1	1	0	0	0	0	0		0	36	44	7	36.4	42	28	7	66.3	40	34		0	0	0	0	0	0	75.4
1	631146	2	0	张校林	南京秦淮	2010-09-18	80830926	0	59	0.9	58.1	0	0	0	0	0	0	85	160/100	0	0	0	1	0	0	0	1	0	0		1(4年)	35	50	9	40	37	30	9	70				0	0	0	0	0	0	72.7
1	529529	1	0	陈海林	江苏靖江	2010-06-28	0523-4508108	1	48	11	37	0	0	0	0	0	0	100	130/60	0	0	0	0	1	1	1	0	0	0		0	33	49	13	34.7	39	32	13	63.7				0	0	0	0	1	0	70.9
1	623120	1	0	翁士双	安徽六合	2010-07-01	13856412513	0	10	0.1	9.9	1	0	0	0	0	0	148	85/55	1	0	0	0	1	0	0	0	0	0		0	29	42	6	28.6	27	30	6	55.5				0	0	0	0	0	0	61.1
1	622199	2	0	陈健	南通海门	2010-06-22	13773719158	1	33	1.5	31.5	0	0	0	0	0	0	80	115/80	0	0	0	0	0	0	0	0	0	0		0	31	54	9	31.5	36	37	9	58.9				1	0	-1	0	0	0	74.4
1	608324	2	0	柯传禄	南京浦口	2010-06-21	13218999015、58887802	0	62	3	59	0	0	0	0	0	0	60	140/90	0	0	0	1	1	0	1	0	0	0		0	32	51	10	35.3	37	33	10	64.4				1	0	0	0	1	0	75.5
1	538948	2	0	朱叶刚	江苏常州	2010-06-17	0519-86516593	1	27	8	19	0	0	0	0	0	0	76	130/80	0	0	0	1	0	0	0	0	0	0		0	32	44	9	36.4	28	28	9	66.3				0	0	0	0	1	0	65.9
1	629250	1	0	周树娥	江苏泗洪	2010-08-31	13852426615	1	55	22	33	1	1	1	0	0	0	72	130/70	0	0	0	0	0	0	0	0	0	0		0	31	45	11	33.3	36	30	10	62.1				0	0	0	0	0	0	68.5
1	630903	2	0	郭自翔	四川达州	2010-09-16	0818-7317280	1	37	10	27	1	0	0	0	0	0	58	115/65	0	1	0	0	1	0	1	0	0	0		0	29	49	10	36.7	32	31	10	66.4				0	0	0	0	0	0	69
1	632879	1	0	王建中	江苏扬中	2010-10-09	13812354206	1	46	1	45	0	0	0	1	0	0	83	132/75	0	0	0	0	0	0	0	0	0	0		0	32	43	9	34.9	32	28	9	64.4				1	0	0	0	0	0	70.7
1	633009	2	0	李有金	安徽合肥	2010-10-11	13965091933、05117675869	1	48	1.2	46.8	0	0	0	1	1	0	55	124/83	0	1	0	0	1	0	0	1	0	0		0	35	54	9	35.2	38	35	9	64				1	0	-1	0	0	0	65.4
1	633656	2	0	李秀侠	江苏泗洪	2010-10-17		0	56	1.4	54.6	0	0	0	0	0	0	69	128/76	0	0	0	0	0	0	0	0	0	0		0	30	50	10	40	41	30	10	70.4				0	0	0	0	0	0	66.3
1	644600	1	0	邓盛达	常州	2011-02-09	051986978866、13776844018	1	23	0.1	22.9	0	0	0	0	0	0	98	120/70	0	0	0	0	1	0	1	0	0	0		0					36			63.7				0	0	0	0	0	0	72.6
1	630383	2	0	胡修凤	安徽	2010-09-10	13584398990	0	60	0.5	59.5	0	0	0	0	0	0	55	135/80	0	0	1	1	1	0	1	0	0	0		0	35	53	11	34	29	35	10	62.4				0	0	0	0	0	0	69.5
1	622706	2	0	时文兰	安徽天长市	2010-06-28	15855069061	0	51	4	47	1	0	0	0	0	0	80	135/80	0	0	0	0	0	0	0	0	0	0		0	32	43	10	34.9	33	28	10	64.4				0	0	0	0	0	0	66.5
1	623487	1	0	屈象征	高邮市供电公司	2010-07-05	84628142、13773301499	1	54	10	44	0	0	0	0	1	0	80	120/80	0	0	0	1	1	0	1	0	0	0		0	27	56	10	25	37	42	10	50.9				0	1	0	1	0	1	67.2
1	540197	1	0	葛恒壁	江苏如东	2010-07-29	0527-8355209	1	65	11	54	1	0	0	0	0	0	83	140/90	0	0	1	0	0	0	0	0	0	0		0	37	47	11	27.7	46	34	10	53.7				0	0	-1	0	0	0	65.6
1	644992	1	0	吴典艳	江苏东海	2011-02-11	15950778864	0	44	11	33	0	0	0	0	0	0	108	105/75	0	1	1	0	0	1	0	0	0	0		0	30	48	10	33.3	42	32	10	61.9	40	34		0	0	1	0	0	0	62.3
1	630755	1	0	王洋	江苏东海	2010-09-14	0518-87051298	0	21	0.5	20.5	0	0	0	0	0	0	100	130/80	0	0	0	0	0	0	0	0	0	0		0	27	43	8	37.2	28	27	8	67.5				0	0	-1	0	0	0
1	619463	1	0	吴桂英	江苏如东	2010-09-07	13347800366	0	57	5.5	51.5	0	0	0	0	0	0	118	115/70	0	0	0	1	1	0	0	0	1	0		0	33	45	10	40	35	27	10	70.8				1	0	0	0	0	0	68.3
1	644776	1	0	周文辉	仪征长江路	2011-02-10	051888203531、13675201821	1	52	11	41	0	0	0	0	0	0	71	130/85	0	0	0	1	0	0	1	0	0	0		0	32	43	11	37.2	39	27	10	67.5				0	0	-1	0	0	0	68.2
1	633382	1	0	杨兰清	安徽巢湖	2011-01-25	13965430621、13505651082	1	63	4	59	1	0	0	0	0	0	130	140/80	0	0	0	0	0	0	0	0	0	0	母心脏病	0	35	65	9	13.8	54	56	9	48.9				0	0	0	0	0	0	59.1
1	547304	2	0	项维福	南京孝陵卫	2011-01-21	13776688277、13951748463	1	58	22	36	1	0	0	0	0	0	97	134/68	0	0	0	0	1	0	0	0	0	0		0					45			53.2				0	0	-1	0	0	0	57.3
1	639524	2	0	李庆芝	南京玄武区	2011-01-12	13913876008	0	36	2	34	0	0	0	0	0	0	74	120/80	0	1	0	0	0	0	0	0	0	0		0	25	45	10	40	30	27	10	70.8				0	0	0	0	1	0	71.2
1	626011	2	0	张玉娣	安徽省郎溪县	2010-08-09	0563-7791156	0	55	2	53	0	0	0	0	0	0	80	115/75	0	0	0	0	0	0	0	0	0	0		0	26	45	10	35.6	38	29	10	65.2			0	0	0	0	0	0	0	74.1
1	623351	2	0	林成欢	南京六合竹镇	2010-07-03	18921414560	1	18	8	10	0	0	0	0	0	0	83	118/74	0	1	0	0	0	0	0	0	0	0		0					36			72.4			0	0	0	0	0	0	0	55.7
1	588444	1	0	王松林	溧阳	2010-07-02	13815097787	1	44	1	43	1	0	0	0	1	0	80	100/50	0	0	1	0	1	0	1	0	0	0		0	34	58	10	36.2	38	37	10	65.1	40	43	0	0	0	-1	0	0	0	58.6
1	583753	1	0	费永德	张家港德积双丰何组	2010-07-29	0512-58756021	1	63	7	56	0	0	0	0	0	0	83	136/86	0	0	0	0	0	0	0	0	0	0		0	30	52	11	30.8	48	36	10	58			0	0	0	0	0	0	0	66
1	625793	2	0	张利	蚌埠市	2010-07-26	0552-3060269	0	39	20	19	1	0	0	0	0	0	80	120/80	0	1	0	0	0	0	1	0	0	0		0	29	44	8	31.8	28	30	8	60.1			0	0	0	0	0	1	0	67.8
1	633483	1	0	王庭龙	南京栖霞	2010-10-14	13505146454	1	45	0.1	44.9	0	0	0	0	0	0	78	105/70	0	0	0	0	0	0	0	0	0	0		0	28	44	10	38.6	30	27	10	69.2			0	0	0	0	0	0	0	74.6
1	631694	1	0	王桂生	大丰经济开发区长安村	2010-09-24	0515-83689386/13382629771	1	51	10	41	1	0	0	1	1	0	103	140/78	1	0	0	0	0	0	0	0	0	0	母亲高血压	0	31	63	11	19	57	51	11	48.5			0	1	0	-1	0	0	0	81.7
1	630166	2	0	戚大梁	连云港149医院生活区	2010-09-09	13605139228/15961386107	1	47	27	20	0	0	0	0	1	0	83	110/70	0	0	0	0	0	0	0	0	0	0		0	33	47	10	34	35	31	10	63			0	0	0	0	0	0	0	67.3
1	630014	1	0	吕兆军	滁州铁路采石场	2010-09-07	0550-3063147/13955003220/0550-2120205	1	32	0.25	31.75	0	0	0	0	0	0	75	120/90	0	0	1	1	0	1	1	0	0	0		0	38	52	12	36.5	39	33	13	65.9			0	0	0	0	0	0	0	76.5
1	643819	1	0	束锁林	丹阳林口镇	2011-01-26	13606106422	1	59	0.8	58.2	1	0	0	1	0	0	60	120/68	0	0	0	0	0	0	0	0	0	0		0	30	48	10	35.4	31	31	10	64.7			0	0	0	0	0	1	0	54.4
1	644633	1	0	缪广信	扬州市江都高徐村	2011-02-09	15952552503	1	67	10	57	0	0	0	0	0	0	80	120/80	0	1	0	0	0	0	0	0	0	0		0	34	44	11	34.1	38	29	11	63.3			0	0	0	0	0	0	0	56.2
1	644274	1	0	李元军	皖和县西埠镇	2011-02-07	5655475497	1	40	0.1	39.9	0	0	0	0	0	0	85	130/80	0	0	0	0	0	0	0	0	0	0		0	30	49	9	36.7	32	31	9	66.4			0	0	0	0	0	0	0	81.7
1	638149	1	0	朱永福	丰富陆郎诗	2010-11-29	84214299/18796076880	1	56	6	50	1	0	0	0	0	0	72	150/85	0	0	0	1	0	0	0	0	0	0		0	33	50	10	32	43	34	10	59.9			0	1	0	0	0	0	0	64.6
1	636119	2	0	钱俊华	如皋市桃源镇	2010-11-12	0513-88549012/15950826828	1	40	7	33	0	0	0	0	1	0	77	120/80	0	1	0	1	0	0	1	0	0	0		0	28	47	9	31.9	34	32	9	60			0	0	0	0	0	0	0	64
1	497630	2	0	杭开岳	东台市唐洋镇	2010-10-27	0515-5652497/13815596961	1	61	10	51	0	0	0	0	0	0	68	124/84	0	1	0	0	1	0	0	0	1	0		0	31	51	13	39.2	36	31	10	69.4			0	0	0	0	0	1	0	65.3
1	596067	1	0	李晓兰	全椒襄何闸	2010-09-23	13955050730	0	50	0.2	49.8	0	0	0	0	0	0	67	90/58	0	0	1	0	1	0	0	0	0	0		0	23	45	8	35.6	35	29	8	65.2	40	41	0	0	0	0	0	0	0	73.7
1	630420	2	0	吴宗保	天长得河路	2010-09-01	13805506798	1	61	32	29	1	0	0	0	1	0	82	160/90	0	1	1	1	1	0	0	0	0	0		0	35	46	7	39.1	35	28	7	69.6			0	0	0	0	0	1	0	63.1
1	559052	2	0	臧子宇	盱眙锦绣家园	2010-09-15	13852373569/13952358650	1	24	7	17	1	0	0	0	0	0	100	102/74	0	0	0	1	0	0	0	0	0	0		0					35			67.3			0	0	0	-1	0	0	0	61.2
1	631231	1	0	范唐英	靖江孤山	2010-09-20	15852963222	0	60	5	55	0	0	0	0	0	0	81	130/80	0	0	0	1	1	0	1	0	0	0		0	26	50	9	32	50	34	9	59.9			0	1	0	-1	0	0	0	64.7
1	621824	2	0	周荣度	南京清江西苑	2010-10-10	13951650150/13951705355	1	62	3	59	0	0	0	0	0	0	90	145/109	0	0	0	0	0	0	0	0	0	0		0	31	51	10	39.2	36	31	10	69.4			0	0	1	0	0	0	1	63.3
1	632125	1	0	王兴友	句容后白镇	2010-09-29	13505291662	1	65	6	59	1	1	0	1	1	0	90	100/60	0	0	0	0	1	0	0	0	0	0		0	35	72	11	20.8	60	57	10	51.2	51	42	0	0	0	-1	0	1	0	62.6
1	633109	1	0	翁和生	泰兴襟江花园	2010-10-11	87631329/13901439700	1	60	0.2	59.8	1	0	0	0	0	0	66	145/80	1	0	0	1	0	0	1	0	0	0		0	34	52	11	36.5	40	33	10	65.9			0	0	0	0	0	0	0	64.7
1	628811	2	0	顾恒常	洪泽岔河镇	2010-08-26	0517-87682491/13912976887	1	57	0.2	56.8	1	0	0	0	0	0	115	110/70	0	0	1	1	0	0	0	0	0	0		0	38	49	11	30.6	50	34	11	58			0	0	0	0	0	0	0	81.8
1	628948	2	0	徐漠明	鼓楼司背后	2010-08-31	84860816	1	54	0.1	53.9	0	0	0	0	0	0	76	130/90	0	1	0	0	0	0	1	0	0	0	父母冠心病	0	32	50	7	40	32	30	7	70.4			0	0	1	-1	0	0	1
1	628691	2	0	樊树国	苏食集团	2010-08-25	13605175812	1	44	0.2	43.8	0	0	0	1	0	0	76	130/90	0	0	0	0	1	0	1	0	0	0		0	32	50	11	36	41	32	10	65.4			0	1	0	0	0	0	0	67.7
1	628064	2	0	刘殿伯	射阳老干局	2010-08-18	0515-82351284	1	53	3	50	1	0	0	0	1	0	70	130/85	0	1	0	0	0	0	0	0	0	0		0	36	52	11	34.6	39	34	11	63.4	32	32	0	0	0	0	0	0	0	66.4
1	628168	1	0	陈光侠	徐州睢宁	2010-08-19	8833309	0	70	11	59	1	0	0	0	0	0	84	140/98	0	0	0	0	0	0	0	0	0	0		0	34	51	11	35.3	48	33	10	64.4			0	0	0	0	0	0	0	70.6
1	628103	2	0	周家立	泗洪城市花园	2010-08-19	0550-5706381/15955023359	1	67	20	47	0	0	0	0	0	0	70	120/80	0	0	0	0	0	0	0	0	0	0		0	29	50	10	34	32	33	10	62.7			1(左房血栓成形）	0	0	0	0	0	0	61.9
1	627061	1	0	刘有祥	句容后白镇	2010-08-09	87858569	1	61	3	58	1	0	0	1	0	0	80	110/80	0	0	0	0	1	1	0	0	1	0	母亲高血压	0	28	52	9	38.5	39	32	9	68.4			0	1	0	-1	0	0	0	65.4
1	626575	1	0	牛敏芝	马鞍山	2010-08-03	13865606189/13721240876	0	55	6	49	0	0	0	0	0	0	65	80/60	0	0	1	0	0	0	1	0	0	0		0	36	62	7	21	56	49	7	51.8	43	37	0	0	0	-1	0	0	0	64.9
1	636805	2	0	朱德志	兴化沙沟镇	2010-11-16	13182212828/0523-83581681	1	45	10	35	0	0	1	0	1	0	64	120/80	0	1	0	0	0	0	0	0	0	0		0	37	53	10	37.7	37	33	10	67.4			0	0	0	0	0	0	0	66.9
1	636228	2	0	陶敬强	鼓楼芦席茗	2010-11-10	13390910120	1	61	1.7	59.3	1	0	0	0	0	0	72	138/90	0	0	0	1	0	0	0	0	0	0		0	32	52	10	42.3	38	30	10	73			0	0	0	0	0	0	0	64.4
1	635923	2	0	张政妹	溧水寺桥苑	2010-11-08	57211653	0	46	5	41	1	0	0	0	0	0	78	120/70	0	0	0	0	0	0	1	0	0	0		0	29	49	10	34.7	44	32	10	63.7	39	36	0	0	0	-1	0	1	0	61
1	636171	2	0	吴军	灌南地方税务	2010-11-10	05188321388/18936738966/18936738955	1	46	0.1	45.9	1	0	0	1	0	0	89	140/90	0	0	1	1	1	0	1	0	1	0	母亲、舅舅、姨糖尿病	0	28	46	12	39.1	42	28	11	69.6			0	0	0	-1	0	0	0	70.1
1	635419	2	0	丁帮霞	浦口星甸镇	2010-11-02	13327722907/18761604270	0	36	4	32	0	0	0	0	0	0	80	125/85	0	0	0	0	0	0	0	0	0	0	父高血压、母心脏病	0	30	44	8	34.1	32	29	8	63.3			0	0	0	0	0	0	0	70.5
1	620929	1	0	刘春琴	高邮开发区	2010-06-09	051484479451/13655259491	0	28	2	26	1	0	0	0	0	0	70	110/70	1	0	0	0	1	0	1	0	0	0		0	27	47	10	34	42	31	10	63			0	0	0	0	0	0	0	75
1	621474	2	0	田明跃	扬州刊江区沙头镇	2010-06-15	87533055、13773511309	1	52	3	49	0	0	0	0	0	0	90	115/75	0	0	1	0	0	0	1	0	0	0		0	35	47	10	36.2	52	30	10	65.8			0	0	0	0	0	0	0	68.9
1	621628	2	0	王铁军	江阴君山路	2010-06-17	0510-56853877	1	33	1	32	1	0	0	0	0	0	80	100/70	0	0	0	0	0	0	0	0	0	0		0	29	43	9	37.2	30	27	9	67.5			0	0	0	0	0	0	0	70.8
1	621503	2	0	张志明	泰兴市蒋华镇	2010-06-15	13815998361	1	66	10.5	55.5	0	0	0	1	1	0	69	105/70	0	0	0	0	0	0	0	0	0	0		0	32	52	10	32.7	40	35	10	60.7			0	0	0	0	0	0	0	63.9
1	628886	2	0	施保全	溧阳市上沛镇	2010-08-26	0519-87653010	1	57	7	50	1	0	0	0	0	0	78	110/70	0	0	0	0	1	0	1	0	0	0		0	30	43	10	30.2	43	30	10	57.9	28	33	0	0	0	-1	0	0	0	73.7
1	606310	1	0	汤德元	南京南湖安康村	2010-09-01	86402324	1	55	2.5	52.5	1	0	0	0	0	0	68	120/80	1	0	0	1	1	0	1	0	0	0	父、姐高血压	0					46			58.4	39		1（LAA，3*7mm）	0	0	0	0	1	0	62
1	635197	2	0	王禾	扬州市南业西路	2010-11-01	18952789527	1	70	15	55	0	0	0	0	0	0	68	124/84	0	1	0	0	1	0	1	0	0	0		0	32	45	9	37.8	39	28	9	68			0	0	0	0	0	0	0	73.3
1	635392	2	0	郭金龙	泰兴朝阳村	2010-11-02	15961029088、052387550077	1	61	1.6	59.4	1	0	0	0	0	0	63	160/90	0	0	1	0	0	0	0	0	0	0		0	35	52	11	32.7	33	35	10	60.7			0	0	0	0	0	0	0	73.1
1	504333	1	0	刘福沂	金湖黎城	2010-10-28	0517-6891685	1	54	2	52	0	0	0	0	0	0	62	128/72	0	0	0	0	0	0	1	0	0	0		0	37	48	9	33.3	34	32	9	61.9			0	0	0	0	0	0	0	75.4
1	631146	2	0	张校林	大桥机四厂	2010-11-03	80830926	0	59	1	58	1	0	0	0	0	0	90	130/80	0	0	0	1	1	0	1	0	0	0		1(4年)					35			68.5			0	0	1	0	1	0	1	68.8
1	636470	2	0	张小平	南京六合	2010-11-12	13301591939	1	40	2	38	0	0	0	1	1	0	48	120/80	0	0	0	0	0	0	0	0	0	0		0	32	50	10	32	33	34	10	59.9			0	0	0	0	0	0	0	74.5
1	630755	1	0	王洋	东海黄川镇	2010-10-30	0518-87051298	1	21	0.5	20.5	0	0	0	0	0	0	80	120/80	0	0	0	1	0	0	1	0	0	0		0					44			53.5			0	0	0	-1	0	0	0	67.1
1	621628	2	0	王铁军	江阴君山路	2010-10-20	13851376618	1	33	0.25	32.75	0	0	0	0	0	0	75	110/70	0	0	0	1	0	0	0	0	0	0		0					35			68.3			0	1	1	-1	0	0	1	66.9
1	638191	2	0	陈丽华	海门海能新村	2010-11-29	13921666880	0	47	16	31	1	0	0	0	0	0	80	130/80	0	0	0	0	1	0	1	0	0	0		0	28	45	10	37.8	33	28	10	68			0	0	0	0	0	1	0	62.7
1	615002	2	0	崔维进	金湖县黎城镇	2010-12-14	18915188188	1	57	2	55	0	0	0	1	1	0	92	140/90	0	0	1	0	0	0	1	0	0	1		0	27	50	11	40	48	30	10	70.4	40	33	0	0	0	0	0	0	0	61
1	640084	1	0	唐守谷	南京栖霞区	2010-12-17	13057597984	1	62	11	51	0	0	0	1	0	0	60	136/90	0	0	0	0	0	0	0	0	0	0	父肝癌、母糖尿病	0	29	42	13	33.3	39	28	13	62.4			0	0	0	0	0	0	0	63.7
1	627061	2	0	刘有祥	句容	2010-12-14	0511-87858569	1	61	1.4	59.6	0	0	0	1	0	0	95	118/86	0	0	0	1	1	0	1	0	0	0	母高血压	0	31	47	9	36.2	41	30	9	65.8			0	1	0	-1	0	0	0	68.8
1	640018	2	0	赵益飞	扬州仪征市	2010-12-17	0514-83423158	1	48	20	28	0	1	0	1	1	0	130	140/110	0	0	1	0	0	0	0	0	0	0		0	32	45	15	33.3	40	30	15	62.1			0	1	0	0	0	0	0	60.3
1	633855	2	0	文学志	南京信息工程大学	2010-10-18	13875161280	1	40	1	39	1	0	0	0	0	0	60	130/85	0	0	0	0	0	0	1	0	0	0		0	28	47	9	34	40	31	9	63	41	35	0	0	0	0	0	0	0	77.6
1	634693	2	0	司恒喜	南京铁心桥	2010-10-26	15298399863	1	55	21	34	0	0	0	0	0	0	80	120/70	0	0	1	0	0	0	0	0	0	0		0	33	45	10	35.6	30	29	10	65.2			0	0	0	0	0	1	0	64.3
1	633034	1	0	黄可君	南京大阳沟	2010-11-15	13813822862	1	47	0.25	46.75	1	0	0	1	1	0	88	130/85	1	0	0	1	0	0	1	0	0	0	母有AF和脑梗	0					39			61.3			0	1	0	0	0	0	0	68.8
1	617175	1	0	常泰	江苏淮安	2010-10-19	83954435	1	55	11	44	0	0	0	0	0	0	148	105/86	0	1	0	1	0	0	1	0	0	0		0	28	48	11	35.4	42	31	10	64.7			0	0	0	-1	0	0	0	75.1
1	633034	1	0	黄可君	南京大阳沟	2010-10-11	86609044	1	47	5	42	1	0	0	1	1	0	101	130/85	0	0	0	0	0	0	0	0	0	0	母有AF和脑梗	0	32	51	10	37.3	40	32	10	66.9			0	0	0	0	0	0	0	70
1	605604	2	0	刘刚	滁州市西间路	2010-10-14	13805501676	1	38	6	32	0	0	0	0	0	0	81	120/80	0	1	0	0	1	0	1	0	0	0		0	28	44	9	36.4	30	28	9	66.3			0	0	0	0	0	0	0	65.6
1	589323	2	0	赵茂兰	南京溧水县	2010-10-07	15952077418	0	39	1	38	0	0	0	0	0	0	73	110/70	0	0	0	1	0	0	0	0	0	0		0	26	44	8	43.2	40	25	8	74.5			0	0	0	-1	0	0	0	61.1
1	624339	2	0	沈辉	江苏南通	2010-09-07	0513-83314507	0	62	2.8	59.2	1	0	0	0	0	0	56	140/80	0	0	0	0	0	0	0	0	0	0		0					34			68.5			0	0	1	-1	1	0	1
1	620615	2	0	牛有生	南京农业大学	2010-06-07	18951799567	1	55	2	53	0	0	0	1	0	0	65	130/80	0	0	0	0	0	1	1	0	0	0		0	35	48	9	33.3	34	32	9	61.9			0	1	0	0	0	0	0	61
1	621428	2	0	王友根	张家港市南丰镇	2010-06-14	13921987042	1	58	0.1	57.9	1	0	0	0	0	0	85	135/90	0	0	0	0	0	0	0	0	0	0		0	31	40	10	37.5	37	25	10	68.1			0	0	0	-1	0	0	0	70.8
1	620684	1	0	王征	安徽铜陵	2010-06-07	13956248878	1	59	1.5	57.5	1	0	0	0	0	0	60	105/65	1	0	0	0	1	0	0	0	0	0		0	27	41	18	34.1	44	27	18	63.6	40	40	0	0	0	0	0	0	0	58.3
1	634541	2	0	张俊才	江苏东海	2010-10-25	0518-87214246	1	67	16	51	0	0	0	1	1	0	61	140/90	0	1	0	0	0	0	0	0	0	0		0	34	44	10	38.6	37	27	10	69.2			0	0	0	-1	0	0	0	61.7
1	634366	1	0	丁有林	南京浦口	2010-10-23	15861827836	1	60	11	49	0	0	0	1	0	0	60	130/90	1	0	0	0	1	0	0	0	0	0		0					44			57.3			0	0	0	0	0	0	0	67.1
1	551838	2	0	任天惠	江苏扬州	2010-11-22	0514-87118171	1	66	8	58	0	0	0	0	0	0	70	130/80	0	0	0	1	0	0	1	0	0	0		0	30	48	9	37.5	31	30	9	67.4			0	0	0	0	0	0	0	65.1
1	637313	2	0	陈玉平	安徽芜湖	2010-11-22	13615533167	1	47	3	44	0	0	0	0	0	0	85	130/80	0	0	0	0	0	0	0	1	0	0		0	29	49	11	44.9	29	27	10	76.1			0	0	0	0	0	0	0	66.5
1	642400	1	0	窦秋明	常州武进	2011-01-11	0519-86579311	1	49	5.5	43.5	0	0	0	0	0	0	115	130/90	0	1	0	1	0	0	0	1	0	0		0					35			65.7			0	0	0	0	0	0	0	73.4
1	642591	2	0	杨林凤	高淳阳江	2011-01-13	15951699787	0	42	12	30	0	0	0	0	0	0	85	140/80	0	0	0	0	0	0	0	0	0	0		0	33	51	9	35.3	38	33	9	64.4			0	0	0	0	0	0	0	71.4
1	655973	2	0	樊聪	西止马营48	2011-05-23	13805185990	1	50	11	39	0	0	0	1	0	0	76	140/90	0	1	0	0	0	0	1	0	0	0		0	31	39	11	38.5	39	24	11	69.4			0	0	0	0	1	0	1	59.5
1	654892	2	0	刘训艮	滨海农场	2011-05-13	13655106051/13961910717	1	48	3.5	44.5	1	0	0	0	0	0	77	130/80	0	0	0	1	0	0	0	0	0	0		0	31	48	10	31.3	33	33	10	59			0	1	0	-1	0	0	0	67
1	654660	2	0	许伟胜	张家港杨舍镇	2011-05-11	13386062279	1	43	3	40	0	1	0	0	0	0	56	135/100	0	0	1	1	1	0	1	0	0	0	1（父母高血压）	0	32	53	11	40	48	32	11	71			0	0	0	-1	0	0	0	64.5
1	495240	2	0	徐洪	长江路东兴道	2011-05-10	84519246	0	70	11	59	1	0	0	0	0	0	140	143/78	0	0	1	1	1	0	0	1	0	0	1（母亲心脏病）	0	26	40	10	32.5	39	27	10	61.4	36	30	0	0	0	0	0	0	0	65
1	654362	2	0	徐妹妹	无锡南长区	2011-05-09	13921381182	0	53	3	50	0	1	0	0	0	0	88	145/75	0	1	0	0	1	0	0	0	0	0		0	33	48	9	35.4	34	31	9	64.7			0	0	0	0	0	0	0	71.1
1	653990	2	0	钟汉松	靖江敦义新乐村	2011-05-05	13236547690	1	56	10	46	1	1	0	1	0	0	70	130/78	0	0	0	0	1	0	0	1	0	0		0	31	48	11	35.4	36	31	10	64.7			0	0	0	0	0	0	0	69.7
1	654347	1	0	贾钧乾	宝应泰山东村	2011-05-09	13852336872/13365117998	1	56	1	55	1	1	0	1	1	0	103	133/75	0	0	1	0	0	0	0	0	0	0		0	30	43	9	34.9	40	28	9	64.4			0	0	0	0	0	0	0	69.9
1	654493	2	0	周时英	芜湖鸠江区	2011-05-10	13705531592	0	54	0.7	53.3	1	1	0	0	0	0	70	100/60	0	0	0	0	0	0	0	0	0	0		0	34	46	11	35	39	33	10	64			0	0	0	0	0	0	0	72.3
1	654766	2	0	华军	江都盐话路	2011-05-12	13952504923	1	46	7	39	0	0	0	0	0	0	56	125/85	0	1	1	1	1	0	1	0	0	0		0	33	52	9	34.6	40	34	9	63.4			0	1	0	-1	0	0	0	66
1	653866	2	0	胡延兆	西桥23号	2011-05-04	13851607738	1	62	3.5	58.5	1	0	0	0	0	0	74	110/70	0	0	0	1	0	0	1	0	0	0		0	32	45	8	33.3	45	30	8	62.1			0	0	0	0	0	0	0	67.6
1	653566	2	0	梅毅	省广播电视总局	2011-05-03	18913822773/15051888588	1	69	42	27	1	0	0	0	0	0	78	160/80	0	0	0	1	0	1	0	0	0	0		0	26	44	13	34.1	38	29	13	63.3			0	0	0	-1	0	0	0	70.3
1	653872	2	0	曹萍	江宁太平花苑	2011-05-04	13913039882/13951734147	0	28	0.6	27.4	0	0	0	0	0	0	125	96/64	0	1	0	1	0	0	0	0	0	0		0	29	43	8	37.2	27	27	8	67.5			0	0	0	0	0	0	0	64.4
1	651032	2	0	柏平	合肥	2011-04-08	13956067630/05512780189	1	47	21	26	0	0	0	0	0	0	90	120/80	0	0	0	0	0	0	0	0	0	0		0	30	45	10		37	31	10	59			0	0	0	0	0	0	0	67.3
1	488301	1	0	张杰	来安十二里半	2011-04-05	18955026838/13866910551	1	24	8.5	15.5	0	0	0	0	0	0	95	98/74	1	0	0	0	0	1	1	0	0	0		0	27	55	8	34.5	53	36	8	63.1	50	39	1（左房血流淤滞）	0	0	-1	0	0	0	63.4
1	650807	2	0	仇家芹	扬州宝应阳光锦城	2011-04-06	13952771192	0	36	10	26	0	0	0	0	0	0	75	135/85	0	0	0	0	0	0	0	0	0	0		0	27	37	8	37.8	24	23	8	68.8			0	0	0	0	0	0	0	72.7
1	650825	2	0	许发兵	滨海通榆镇	2011-04-06	13770863055	1	62	5.5	56.5	0	1	0	1	0	0	74	120/85	0	0	0	1	0	0	0	0	0	0		0					42			56.4			0	0	0	0	0	0	0	78.4
1	651666	2	0	李洲	南通任港路	2011-04-14	13912292253/13515224354	1	66	11	55	1	0	0	1	0	0	75	130/80	0	0	0	0	0	0	0	0	0	0		0	35	50	11	34	39	33	11	62.7			0	0	0	0	0	0	0	66.4
1	651807	2	0	况正和	安徽马鞍山	2011-04-15	13095550555	1	68	31	37	1	0	0	0	0	0	66	110/70	1	0	1	0	0	0	0	0	0	0		0	33	49	10	32.7	35	33	10	60.9			0	0	0	0	0	0	0	66.3
1	651734	1	0	程敏杰	无锡西日尖山阿	2011-04-14	15061810163	1	47	21	26	0	0	0	0	0	0	100	140/80	0	0	0	1	0	0	1	0	0	0		0	34	39	10		41	25	10	65			1（右房血栓形成）	1	0	0	0	0	0	59.7
1	651486	2	0	施燕生	启东长龙三村	2011-04-12	18906286602	0	57	5	52	1	0	0	0	0	0	80	150/98	0	0	0	0	0	0	1	0	0	0		0	27	43	10	32.6	29	29	9	61.2			0	0	1	0	1	0	1	68.2
1	651781	2	0	周平	沭阳	2011-04-15	13511772880	0	59	1	58	0	1	0	0	0	0	55	126/70	0	1	0	0	0	0	0	0	0	0	父CAD、叔AF	0	34	52	9	44	40	29	9	75			0	0	0	0	0	1	0	67.2
1	651824	2	0	丁秀玲	江宁麒麟门	2011-04-15	13951760514/13915950179	0	57	0.1	56.9	0	1	0	0	0	0	130	126/90	0	1	0	1	0	0	0	0	0	0		0	32	44	10	38.6	38	27	10	69.2	37	34	0	0	0	0	0	0	0	76.1
1	633009	2	0	李有金	安徽合肥东县	2011-04-18	05117675869/13965091933	1	50	1.5	48.5	1	0	0	0	1	0	61	124/80	0	0	1	0	1	0	1	0	0	0		0	34	47	11	40.4	36	28	10	71.1			0	0	0	-1	0	0	0	67.4
1	652568	1	0	高秀青	靖江西来镇	2011-04-22	052384258882/13625187617	1	45	18	27	0	0	0	0	0	0	130	130/102	0	1	0	0	0	0	0	0	0	0		0	32	65	7	25	42	49	8	49			0	0	0	0	0	0	0	69.6
1	652370	2	0	赵如凤	和县乌江镇	2011-04-20	0565-5390515	0	58	3	55	0	0	0	0	0	0	72	152/92	0	0	0	0	0	0	0	0	0	0		0	32	47	11	31.9	34	32	10	60			0	0	0	0	0	0	0	68.9
1	640772	2	0	王玉侠	徐州市西苑小区	2011-04-18	13805213965	0	39	2	37	1	0	0	0	0	0	76	92/56	0	0	0	0	0	0	0	0	0	0		0					33			68.8			0	0	0	0	0	1	0	62.6
1	652858	2	0	吴梅	马鞍州金家庄	2011-04-25	13866672103	0	41	5	36	0	0	0	0	0	0	56	110/60	0	0	0	0	0	0	0	0	0	0		0	35	52	9	34.6	40	34	9	63.4			0	0	0	0	0	1	0	78.5
1	653057	2	0	周福明	天长市二凤街	2011-04-26	0550-7331822/13637021062	1	50	3.5	46.5	1	0	0	0	0	0	85	110/70	0	0	0	0	0	0	0	0	0	0		0	29	48	9	35.4	37	31	9	64.7			0	0	0	0	0	0	0	71.1
1	643819	2	0	束锁林	丹阳	2011-03-02	13606106422	1	59	0.5	58.5	0	0	0	1	0	0	70	138/90	0	1	0	0	1	1	1	0	0	0		0					42			64.5			0	0	0	0	0	1	0	56.1
1	648043	2	0	王洪伟	吉林	2011-03-11	13775244488	1	39	5.5	33.5	1	0	0	0	0	0	65	120/80	0	0	0	0	0	0	0	0	0	0		0					37			68.4			0	0	0	0	0	0	0	69.6
1	646004	2	0	刘直兵	灌南	2011-02-22	13915135343	1	45	0.7	44.3	0	0	0	0	0	0	70	140/85	0	0	0	0	0	0	0	0	0	0		0	33	52	10	34.6	33	34	10	63.4			0	0	0	0	0	0	0	70.8
1	649300	2	0	万立田	金湖凤泽园	2011-03-23	15189628649/13189525646	1	61	10	51	0	0	0	1	1	0	92	118/89	0	0	0	0	1	1	0	0	0	0		0	33	52	11	36.5	36	33	10	65.9			0	0	0	0	0	0	0	56.7
1	495240	2	0	徐洪	南京长江路	2011-03-12	84519246	0	70	11	59	1	1	0	0	0	0	162	100/80	0	0	0	1	0	0	0	0	0	0	1（母亲心脏病）	0	26	40	10	32.5	39	27	10	61.4	36	30	0（PASP：40）	0	0	-1	0	0	0	59
1	645598	2	0	阮祥梅	六合马集镇	2011-03-25	13357732501/13851874474	0	53	4	49	0	0	0	0	0	0	83	110/70	0	0	0	0	0	1	0	0	0	0		0	30	44	10	34.1	37	29	10	63.3			0	0	0	0	0	0	0	65.6
1	649219	2	0	周陵	铜陵市	2011-03-24	18956239332/13955914841	1	21	0.1	20.9	0	1	0	0	0	0	83	140/70	0	0	0	0	0	0	0	0	0	0		0	30	48	9	35.4	32	31	9	64.7			0	0	0	0	0	0	0	66.5
1	649470	1	0	陈茂桂	干于门河镇	2011-03-25	13511568798/18261386628	1	58	4.5	53.5	0	0	0	1	1	0	70	125/85	0	0	0	0	1	0	1	0	0	0		0	32	47	9	36.2	43	30	10	65.8			0	0	0	0	0	0	0	75.7
1	648945	2	0	崔卫芳	昆山花园路	2011-03-21	57791308/15995634887	0	57	7.5	49.5	0	0	0	0	0	0	60	138/85	0	0	0	0	1	0	1	0	0	0	1（母亲高血压）	0					37			65.6			0	0	1	0	0	1	1	75.4
1	649154	2	0	刑耀琴	泗阳李口镇	2011-03-22	18252450967	0	43	22	21	1	0	0	0	0	0	68	140/80	1	0	0	1	0	0	0	0	0	0		0	36	53	10	37.7	43	33	10	67.4	34	38	0（PASP：85）	0	0	0	0	1	0	70.3
1	649430	1	0	史尚珍	滨海	2011-03-24	025-82553346/13913925305	0	71	12	59	1	0	0	0	0	0	90	110/70	0	0	0	1	1	0	0	1	1	0		0	29	49	9	34.7	43	32	9	63.7			0	0	1	0	1	0	1	73
1	649390	1	0	张君剑	公交教一村	2011-03-24	57711244/13451846060	0	71	12	59	0	0	0	0	0	0	72	100/70	0	0	0	1	0	0	0	0	0	0		0	28	43	9	34.9	38	28	9	64.4			0	0	0	0	0	0	0	67.2
1	647582	1	0	周杰	栖霞区阳光雅居	2011-03-07	13451822070/13851839932	1	64	32	32	0	1	0	1	1	0	55	140/80	0	0	0	0	1	0	1	1	1	0	1（兄弟姐妹高血压）	0	28	46	9	37	47	29	9	66.9			0	0	0	0	0	0	0	65.4
1	648023	2	0	黄炳权	启东	2011-03-11	13815217600	1	56	3.5	52.5	1	1	0	0	1	0	74	150/86	0	0	0	0	1	0	0	0	0	0		0	36	47	12	36.2	48	30	11	65.8			0	1	0	-1	0	0	0	66
1	646384	2	0	周春辉	扬子石化	2011-02-24	87785058/13952057807	0	63	10	53	1	1	0	0	0	0	92	100/70	0	0	0	1	1	1	0	0	1	0	1（父母子女均有高血压）	1（1年）	31	52	11	34.6	38	34	10	63.4	37	28	0（PASP：32）	1	0	0	0	0	0	68.8
1	646520	1	0	郑信兰	六合区金牛湖	2011-02-25	57563408/13913324660	0	68	21	47	1	1	0	0	0	0	70	142/80	0	0	0	0	0	0	0	0	0	0		0	30	52	10	32.7	47	35	10	60.7			0（PASP：40）	0	0	0	0	0	0	77.5
1	655165	2	0	杨宣立	六合	2011—5—16	13515123867	1	50	1.5	48.5	1	0	1	1	1	0	70	120/70	0	0	0	0	0	0	0	0	0	0		0	26		9	30	29		9	60			0	0	0	0	0	0	0	75.8
1	654967	2	0	黄一珍	安徽当涂	2011—5—13	13705558122	0	61	30	31	0	1	0	0	0	0	88	117/74	0	0	0	0	0	0	0	0	0	0		0					41			61.4			0	0	0	0	0	0	0	67.9
1	547304	2	0	项维福	孝陵卫双祥巷	2011—5—23	13776688277	1	58	21	37	1	0	0	0	0	0	58	130/80	0	0	0	0	1	0	0	0	0	0		0	34	48	9	39.6	33	29	9	70			0	0	0	-1	0	0	0	60.9
1	655538	1	0	余剑峰	仪征	2011—5—19		1	41	4.5	36.5	1	0	0	0	0	0	62	105/80	0	0	0	0	0	0	0	0	0	0		0	34	49	10	34.7	32	32	10	63.7			0	0	0	0	0	0	0	59
1	658044	1	0	钱红兰	六合	2011—6—11	1.39145e+10	0	58	10.5	47.5	1	0	0	0	0	0	65	110/65	1	0	0	0	0	0	0	0	0	0		0	27	50	10	32	56	34	11	59.9	93	73	0	0	0	-1	0	0	0	71.6
1	656799	1	0	徐守柱	建湖	2011—5—31	13705108665	1	62	3	59	0	0	0	0	0	0	85	130/80	0	0	0	1	0	0	0	0	0	0		0	30	47	9	36.2	32	30	9	65.8			0	0	0	0	0	0	0	69.8
1	657524	1	0	王福有	南京	2011—6—7	8815897 13851558442	1	68	10.5	57.5	1	0	0	0	0	0	90	140/84	0	0	1	0	0	0	0	1	0	0	心律失常（AF）	0	31	50	10	34	43	33	9	62.7	41	29	0	0	0	-1	0	0	0	72.4
1	658584	2	0	谷至平	南京	2011—6—16	86206306	1	63	7	56	1	0	0	0	0	0	68	120/80	0	0	0	0	1	0	0	0	0	0		0	32	50	10	38	37	31	10	68			0	0	0	0	0	0	0	63.2
1	658449	1	0	唐凤头	高淳	2011—6—15	13813058751	0	68	10.5	57.5	1	0	0	0	0	0	100	120/80	1	0	0	1	0	0	0	0	0	0		0	35	47	11	31.9	40	32	10	60			0	0	0	0	0	0	0	66.1
1	660962	2	0	丁华山	江苏扬州	2011—7—8	0514-87341519 13004328166	1	46	3.5	42.5	0	0	1	1	0	0	98	110/70	1	0	0	0	0	0	0	0	0	0		0	30	34	10	30	53	16	8	60			0	0	0	0	0	0	0	64.3
1	677146	2	0	唐德红	江苏昆山	2011-12-02	13914986374	1	47	4.5	42.5	0	0	1	0	0	0	110	140/90	0	0	1	0	0	0	0	0	0	0		0	36	51	10	39.2	35	31	9	69.9				2.04	5.14	1.18	3.09	146	0	74.2
1	676952	2	0	王亚芬	江苏射阳	2011-11-30	13901421140 13182270158	0	57	0.7	56.3	0	0	0	0	0	0	70	140/90	1	0	0	0	0	0	0	0	0	0		0	30	43	10	39.5	32	26	10	70.4				1.46	5.8	0.99	3.57	583	0	60.8
1	677499	2	0	戴继泉	安徽	2011-12-05	18956505121 18656551802	1	59	3	56	1	0	0	0	0	0	72	115/74	0	0	0	0	0	0	0	0	0	0		0	32	48	10	39.6	31	29	9	70				0.7	3.73	1.57	1.72	92	0	57.7
1	560324	1	0	卢殿明	江苏南京	2011-11-10	85291672	1	63	3.5	59.5	0	0	0	0	0	0	72	130/85	0	0	0	0	0	0	1	0	0	0		0	27	41	9	39.1	40	27	9	63.6	40	32		1.83	4.35	1.08	2.76	27	0	68.9
1	674789	2	0	张小华	江苏南京	2011-11-11	13022592183	0	60	1.5	58.5	0	0	0	0	0	0	103	122/80	0	0	0	0	0	0	0	0	0	0		0	34	56	10	28.6	49	40	10	54.9				3.41	1.01	0.98	1.99	149	0	65.5
1	509814	2	0	陈颖	宿迁	2011-11-11	15951865707	0	32	3	29	0	0	0	0	0	0	95	100/70	1	0	0	0	0	0	1	0	0	0		0	28	57	9	21.1	51	45	9	42.2				3.34	0.84	1.41	1.6	21	0	68.2
1	675311	1	0	魏德太	江苏江宁	2011-11-16	13626105135	1	62	3.5	58.5	0	0	0	0	0	0	98	110/75	0	0	0	0	0	0	1	0	0	0		0	32	50	8	34	43	33	8	62.7				5.87	1.32	2.07	3.19	387	0	74.9
1	675180	2	0	徐吉胜	江苏海安	2011-11-15	15950570200	1	50	0.1	49.9	0	0	0	0	0	0	64	135/80	0	0	1	0	0	0	0	0	0	0		0	29	45	10	33.3	36	30	10	62.1				1.5	5.65	1.18	3.72	132	0	76
1	676224	1	0	季恒霞	连云港	2011-11-24	13705162707	0	66	20.5	45.5	1	0	0	0	0	0	84	130/85	0	0	0	1	0	0	1	1	0	0		0					38			63.1				1.23	4.33	1.1	2.74	434	0	69.9
1	478031	1	0	吴国波	江苏	2011-11-18		1	60	10	50	1	0	0	0	0	0	68	119/76	0	0	0	0	0	0	0	0	0	0		1	37	54	10	37	72	34	10	66.4	45	42		0.82	3.01	1.18	1.69	60	0	71.8
1	676120	2	0	张树森	安徽	2011-11-23	13965637776	1	61	2	59	0	0	0	0	0	0	60	140/90	0	0	0	0	0	0	1	0	0	0		0	30	45	14	33.3	26	30	14	62.1				1.91	5.2	1.01	3.33	138	0	69.3
1	673567	2	0	刘协祯	江苏镇江	2011-11-01	13913964196	0	62	14	48	1	0	0	0	0	0	80	110/80	0	0	0	1	0	0	0	1	0	0		0	32	51	10	27.5	45	37	10	53.1	36	35		1	4.62	1.54	2.5	52	0	62.3
1	673130	2	0	赵国兰	江苏	2011-10-28	0514-7782568 13665207755	0	56	6.5	49.5	0	0	0	0	0	0	77	108/68	0	1	1	0	0	0	1	1	0	0		0	29	46	10	39.1	34	28	10	69.6				1.18	4.2	1.16	2.46	25	0	63.2
1	673562	1	0	奚连珍	连云港	2011-11-01	13401263166	0	65	10.5	54.5	1	0	0	0	0	0	72	135/80	0	0	0	0	0	0	1	1	0	0		0	35	46	10	32.6	42	31	10	61				1.71	5	1.42	2.98	57	0	70.1
1	643128	2	0	魏家珍	江苏	2011-10-14	13222710660	0	52	1.5	50.5	1	0	0	0	0	0	124	120/80	0	0	0	1	1	0	1	0	0	0		1	27	44	10	29.5	45	31	10	56.8	33			0.68	3.92	1.21	2.4	282	0	72.4
1	668537	2	0	杨佩荣	南京	2011-10-18	84807220	0	56	1.5	54.5	1	0	0	0	0	0	126	120/85	0	0	1	1	0	0	1	0	0	0		0	34	41	13	29.3	49	29	13	56.6				1.43	4.63	0.7	3.16	1000	0	66.1
1	641228	2	0	张金和	江苏丹阳	2011-10-09	1501288721	1	61	3.5	57.5	0	0	0	0	0	0	73	140/90	0	0	0	0	0	0	1	0	0	0		0	36	50	11	36	39	32	10	65.4				1.5	4.12	1.44	1.98	39	0	75.8
1	500456	2	0	丁震	安徽阜阳	2011-10-17	13865036788	1	30	7.5	22.5	1	0	0	0	0	0	71	140/90	0	0	0	1	0	0	0	0	0	0		0	27	50	9	38	32	31	9	67.9				4.36	4.23	1	2.41	26	0	67.7
1	671551	2	0	翟凤兰		2011-10-14	52421696	0	64	20	44	1	0	0	0	0	0	100	140/75	0	0	0	0	0	0	0	0	0	0		0	30	41	9	34.1	38	27	9	63.6				2.05	3.65	0.97	2.1	139	0	66.8
1	669432	2	0	许书保	江苏丹阳	2011-09-24	13706105326 13852967022	1	58	0.5	57.5	1	0	0	0	0	0	71	122/78	0	0	0	0	0	0	0	0	0	0		0	28	38	20	28.9	43	27	13	56.4	40	24		0.83	3.48	1.51	2.07	50	0	64.2
1	669460	2	0	汪桂芳	安徽	2011-09-24	13856332428	0	63	5	58	1	0	0	0	0	0	58	120/70	0	0	0	1	0	0	0	1	0	0		0	27	48	8	35.4	37	31	8	64.7				2.12	5.96	1.76	3.62	781	0	74.2
1	669363	2	0	吴林石	沭阳	2011-09-23	13852421030	1	70	17	53	0	0	0	0	0	0	78	110/70	0	0	0	1	0	0	0	1	1	0		0	36	52	10	32.7	40	35	10	60.7				1.63	2.59	0.66	1.51	32	0	76.1
1	669690	2	0	端木义敏	江苏	2011-09-27		1	51	0.5	50.5	0	0	0	0	0	0	48	90/60	0	0	0	1	0	0	0	0	0	0		0	30	52	9	36.5	30	33	9	65.9				0.81	3.78	1.54	2.1	223	0	62.9
1	617581	1	0	朱长军	江苏	2011-10-24	13809040328	1	78	25.5	52.5	0	0	0	0	0	0	75	162/90	0	0	0	0	1	0	0	0	0	0		0	23	44	9		39		9	66	37	19		1.67	5.21	0.98	3.46	156	0	62
1	672286	2	0	陈仪	扬州	2011-10-21	13511769280	1	47	0.8	46.2	0	0	0	0	0	0	64	120/80	0	0	0	0	0	0	1	0	0	0		0	30	49	9	34.7	29	32	9	63.7				0.75	3.45	1.21	1.88	659	0	64.7
1	671952	2	0	丁大胜	南京	2011-10-18	13851419797	1	72	13	59	1	0	0	0	0	0	60	150/75	0	0	0	0	0	0	0	0	0	0		0	28	42	8	33.3	31	28	8	62.4				1.68	4.69	1.53	2.5	172	0	73.2
1	672317	1	0	郝桂香	安徽	2011-10-21	15155502609	0	56	1.5	54.5	1	0	0	0	0	0	91	122/80	0	0	0	0	0	0	0	0	0	0		0	28	47	10	36.2	40	30	10	65.8	46			1.52	5	1.41	3	142	0	65
1	678378	2	0	王友兰	盐城	2011-12-13		0	61	3	58	0	0	0	0	0	0	94	130/80	0	0	0	0	0	0	0	0	0	0		0	28	49	9	30.6	37	34	9	58				2.36	4.62	1.33	2.55	34	0	74.8
1	678322	2	0	夏法明	宜兴	2011-12-13	13961539870	1	52	2.5	49.5	1	0	0	0	0	0	84	130/70	0	0	0	1	0	0	0	0	1	0		0	30	54	11	32	41	37	9	59				2.38	4.58	0.74	3.23	458	0	72.5
1	486693	1	0	高秀玉	南京	2011-12-09	13701475483	0	62	30.5	31.5	0	0	0	0	0	0	172	136/103	1	0	0	1	0	0	1	0	0	0		0	37	43	14	34.9	45	28	14	64.4				1.71	4.55	1.05	2.4	146	0	72.7
1	677651	1	0	彭中芬	泗洪	2011-12-06		0	61	2	59	1	0	0	0	0	0	80	105/65	1	0	0	0	1	0	0	0	0	0		0	27	46	10	32.6	48	31	10	61	38	35		1.07	3.49	0.99	2.04	54	0	68.4
1	667374	1	0	李呈坤	安徽	2011-09-05	15855087989	1	60	2	58	1	0	0	0	0	0	95	115/75	0	0	0	0	0	1	1	1	0	0		0	32	39	9	33.3	34	26	9	62.7				2.19	5.83	3.64	1.26	301	0	73.4
1	72966	2	0	徐金红	南京	2011-09-21	13512527303	0	50	26.5	23.5	1	0	1	0	0	0	55	110/60	0	0	0	0	0	0	1	0	0	0		0	35	50	10	32	47	34	10	59.9				1.16	3.92	1.13	2.51	110	0	73.4
1	668539	2	0	杨佩英	常州金坛	2011-09-16	13861112228	0	60	3	57	1	0	0	0	0	0	50	140/90	0	0	0	0	0	0	0	0	0	0		0	31	44	0	34.1	32	29	10	63.3				1.62	4.13	1.41	2.31	119	0	73.8
1	579081	2	0	孙惠霞	南京	2011-09-19	13770767010	0	49	3.5	45.5	1	0	0	0	0	0	64	140/80	0	1	0	0	0	0	1	0	0	0		0	31	43	8	34.9	36	28	8	64.4				1.15	3.52	1.16	2.11	128	0	65.1
1	668097	2	0	仑桂兰	江苏兴华	2011-09-13	83881597	0	56	3	53	1	0	0	0	0	0	54	120/80	0	0	0	0	0	0	1	1	0	0		0	30	46	9	37	29	29	9	66.9				1.11	6.69	1.87	4.13	201	1	80
1	663899	2	0	张学兵	江苏沭阳	2011-09-13	13805240079	1	53	15	38	0	0	0	0	0	0	64	130/80	0	0	1	0	0	0	0	0	0	0		0	31	49	10	32.7	52	33	10	60.9				4.03	5.99	0.99	3.61	2	0	70.9
1	668221	2	0	赵岩	黑龙江	2011-09-13	15189984877	1	47	4	43	0	0	0	0	0	0	62	125/70	0	0	1	0	0	0	0	0	0	0		0	31	52	11	34.6	36	34	11	63.4				1.97	5.52	1.42	3.44	84	0	71.4
1	668945	1	0	李贤华	江苏溧水	2011-09-20	13951959108	0	57	20.5	36.5	1	0	0	0	0	0	90	110/70	1	0	0	1	0	0	1	0	0	0		0	30	52	10	26.9	40	38	9	52.2				1.29	3.56	2.24	1.19	323	0	66
1	666662	2	0	张宝平	黑龙江	2011-08-29	84419539	0	58	2	56	1	0	0	0	0	0	90	120/78	0	0	0	0	0	0	1	0	0	0		0	31	49	9	36.7	35	31	9	66.4				2.09	4.91	1.28	3.35	110	0	75.6
1	653866	2	0	胡延兆	江苏	2011-09-13	13851607733	1	62	3.5	58.5	1	0	0	0	0	0	95	130/80	0	0	0	1	0	0	1	0	0	0		0	34	48	9	35.4	49	31	9	64.7	40	34		0.94	4.21	1.32	2.48	63	0	63.8
1	669021	2	0	陈俊保	安徽	2011-09-20	0564-6028407	1	61	8	53	1	0	0	0	0	0	70	140/70	0	1	0	0	0	0	0	0	0	0		0	31	51	9	37.3	44	32	9	66.9				1.36	3.66	1.13	2.23	49	0	69.2
1	668591	2	0	杨发广	江苏	2011-09-19		1	48	0.9	47.1	1	0	0	0	0	0	113	110/70	0	1	0	0	0	0	0	0	0	0		0	26	47	9	68.5	25	29	38.3					1.89	5.6	1.11	3.68	102	0	72.6
1	545011	2	0	李宗兰	南京	2011-10-05	13701407601	0	62	10.5	51.5	1	0	0	0	0	0	40	210/70	0	0	0	0	0	1	0	0	0	0		0	27	59	10	33.9	46	39	9	61.9	38	37		1.07	6.38	3.89	1.45	232	1	69.2
1	671038	2	0	杨建红	江苏淮安	2011-10-10	15951266471	1	44	6	38	1	0	0	0	0	0	97	120/80	0	0	0	0	0	0	1	0	0	0		0	28	47	9	34	28	31	9	63				1.51	5.7	1.22	3.65	269	0	69.4
1	670619	2	0	沈太平	安徽	2011-10-08	13195360959	1	38	8	30	0	0	0	0	0	0	73	140/90	0	0	0	0	0	0	0	0	0	0		0	29	46	9	34.8	35	30	9	64				1.86	5.69	1.44	3.36	79	0	76.9
1	662450	2	0	卞中朗	南京溧水	2011-07-22	13585184070	1	54	0.2	53.8	1	0	0	0	0	0	84	140/85	0	0	0	0	0	0	0	0	0	0		0	30	58	11	24.1	47	44	10	47.4	33	45		0.74	3.37	1.07	2.21	95	0	68.2
1	662834	2	0	黄富先	连云港	2011-07-25	86363219	1	66	7	59	1	0	0	0	0	0	71	120/70	0	0	0	0	0	0	0	0	0	0		0	29	47	9	36.2	43	30	8	65.8	37	33		1.06	3.34	0.86	2.12	240	0	63.6
1	661555	2	0	刘登英	盱眙	2011-07-14	15195379570	0	57	3	54	1	0	0	0	0	0	80	130/100	0	0	0	0	0	0	0	0	0	0		0	28	51	10	19.6	40	4	9	40.1	43	25		1.27	4.82	1.08	3.39	134	0	71.7
1	661604	2	0	夏广秀	江苏	2011-07-14	58882475 13951073098	0	58	4	54	1	0	0	0	0	0	1130	124/70	0	0	0	0	0	0	0	0	0	0		0	31	38	10	34.2	25	25	10	64				1.86	4.89	0.94	2.98	417	0	69.7
1	661682	2	0	王秀本	江苏泰州	2011-07-15	18952658112	0	60	3.5	56.5	1	0	0	0	0	0	95	120/80	0	0	0	1	0	0	0	1	1	0		0	28	47	8	25.5	43	35	9	50.3	39	38		2.04	4.2	0.97	2.78	125	0	68.2
1	629836	2	0	姜言斌	江苏	2011-07-13	15851863601 15950532328	1	50	2	48	1	0	0	0	0	0	80	110/60	0	0	0	0	0	0	1	0	0	0		0	30	49	9	34.7	37	32	9	63.7				1	4.52	1.23	3.08	40	0	66.9
1	629164	2	0	孙宁宁	安徽	2011-07-14	13222939952 15995235150	0	26	0.8	25.2	1	0	0	0	0	0	75	102/60	0	0	0	1	0	0	0	0	0	0		0	27	37	9	35.1	39	24	9	65.3				0.89	2.51	1.05	1.34	224	0	73.2
1	655228	1	0	顾祝兰	阜宁	2011-08-19	18914656836 15951851659	0	56	30	26	1	0	0	0	0	0	43	155/70	0	0	0	0	0	0	1	0	0	0		0	27	44	8	40.9	62	26	8	71.9	48	41		0.85	3.84	1.43	2.35	171	0	77.9
1	665378	1	0	马秀蓉	江苏	2011-08-17	58071549 13675137629	0	65	40	25	1	0	0	0	0	0	100	124/87	0	0	0	0	0	0	0	0	0	0		0	26	52	11	32.7	59	35	10	60.7	45	35		1.16	5.09	1.22	3.4	166	0	74.1
1	664972	2	0	杨锦华	安徽	2011-08-15	05503056066 18955082166	0	67	8	59	0	0	0	0	0	0	73	118/75	0	0	0	0	0	0	0	0	0	0		0	32	47	10	36.2	42	30	10	65.8				1.54	3.66	1.22	2.17	80	0	73
1	663899	1	0	张学兵	沭阳	2011-08-04	13805240079	1	54	15	39	0	0	0	0	0	0	72	125/85	0	0	0	0	0	0	0	0	0	0		0	31	52	11	32.7	49	35	11	60.7				2.38	3.46	0.78	2.18	11	0	67.4
1	518062	2	0	史惠民	上海	2011-08-10	83598512 13951986892	1	58	3.5	54.5	0	0	0	0	0	0	62	115/70	0	0	0	0	0	0	1	0	0	0		0	32	44	14	31.8	39	30	13	60.1				1.49	3.88	0.95	2.7	78	0	73.3
1	616179	2	0	李世勇	南京	2011-08-11	51862383 13815871518	1	55	1.5	53.5	0	0	0	0	0	0	76	130/90	0	0	1	0	1	0	1	0	1	0		0	33	40	10	37.5	35	25	10	68.1				2.52	4.78	1.3	3.05	14	0	71.7
1	663476	2	0	皮付猛	宿迁	2011-08-01	15996752851	1	42	1.5	40.5	1	0	0	0	0	0	62	120/70	0	0	0	0	0	0	0	0	0	0		0	26	45	10	33.3	32	30	9	62.1				1.31	4.25	0.91	2.71	66	0	63.4
1	660962	2	0	丁华山	扬州	2011-07-28	051487341519 13004328166	1	46	3.5	42.5	0	0	0	0	0	0	75	120/85	0	0	0	0	0	0	1	0	0	0		0	33	49	9	34.7	31	32	9	63.7				2.03	5.79	1.27	3.79	149	0	71.9
1	640772	2	0	王玉侠	徐州	2011-08-01	13805213965	0	39	2.5	36.5	1	0	0	0	0	0	94	92/56	0	0	0	0	0	0	1	0	0	0		0	27	46	8	37	29	29	8	66.9									0
1	663410	2	0	张长英	建湖	2011-08-01	051586263038 15365689139	0	56	40.5	15.5	1	0	0	0	0	0	59	150/90	0	0	0	0	0	1	0	1	0	0		0	32	51	10	35.3	36	33	10	64.4				18.46	7.15	0.62	2.73	104	1	64.1
1	664335	2	0	张玉峰	安徽	2011-08-08	13365679980 15956799799	1	46	30	16	1	0	0	0	0	0	50	90/60	1	0	0	1	1	0	1	0	0	0		0	31	48	11	33.3	52	32	11	61.9	48	36		0.83	3.59	0.84	2.49	396	0	69.3
1	655165	2	0	杨宣立	六合	2011-05-16	13515123867	1	50	1.5	48.5	1	0	1	1	1	0	70	120/70	0	0	0	0	0	0	0	0	0	0		0	26		9	30	29		9	60				0.51	3.98	1.08	2.36	209	0	75.8
1	654967	2	0	黄一珍	安徽当涂	2011-05-13	13705558122	0	61	30	31	0	1	0	0	0	0	88	117/74	0	0	0	0	0	0	0	0	0	0		0					39			61.6				1.02	5.73	1.64	3.72	85	0	67.9
1	655538	1	0	余剑峰	仪征	2011-05-19		1	41	4.5	36.5	1	0	0	0	0	0	62	105/80	0	0	0	0	0	0	0	0	0	0		0	34	49	10	34.7	32	32	10	63.7				0.79	4.76	1.14	3.08	97	0	59
1	657524	1	0	王福有	南京	2011-06-07	8815897 13851558442	1	68	10.5	57.5	1	0	0	0	0	0	90	140/84	0	0	1	0	0	0	0	1	0	0	心律失常	0	31	50	10	34	43	33	9	62.7	41	29		1.54	3.09	0.7	2.1	53	0	72.4
1	658584	2	0	谷至平	南京	2011-06-16	86206306	1	63	7	56	1	0	0	0	0	0	68	120/80	0	0	0	0	1	0	0	0	0	0		0	32	50	10	38	37	31	10	68				0.51	2.8	1.07	1.63	132	0	63.2
1	658449	1	0	唐凤头	高淳	2011-06-15	13813058751	0	68	10.5	57.5	1	0	0	0	0	0	100	120/80	1	0	0	1	0	0	0	0	0	0		0	35	47	11	31.9	40	32	10	60				1.45	5.33	1.72	3.03	53	0	66.1
1	660962	2	0	丁华山	江苏扬州	2011-07-08	0514-87341519 13004328166	1	46	3.5	42.5	0	0	1	1	0	0	98	110/70	1	0	0	0	0	0	0	0	0	0		0	30	34	10	30	53	16	8	60				1.79	4.7	1.11	3.13	135	0	64.3
1	677449	2	0	婓芸	江苏南京	2011-12-05	13805171769 13585230077	0	61	2	59	0	0	0	0	0	0	72	140/100	0	0	0	0	1	0	1	0	0	0	0	0	35	41	10	35.2	56	39	10	63	38	34		0.96	4.52	1.05	2.94	38	0	70.6
1	675002	1	0	方玉玲	江苏南通	2011-11-14	13605172917	0	52	0.2	51.8	1	0	0	0	0	0	113	130/80	0	0	0	0	0	0	1	0	0	0	0	0	32	48	9	36.7	46	36	10	56.7				1.35	6.12	1.57	3.86	116	0	69.6
1	675477	2	0	吴开进	江苏响水	2011-11-17	18951484838	1	61	3.5	57.5	1	0	0	0	0	0	60	140/78	0	0	0	0	0	0	0	0	0	0	0	0	34	45	10	31.7	44	39	10	64.1				4.65	1.95	1	2.76	45	0	68.2
1	476617	2	0	王章才	安徽	2011-11-01	13645179829	1	57	0.1	56.9	0	0	0	0	0	0	60	110/78	0	0	0	1	0	0	0	1	0	0	0	0	38	50	11	33.8	47	43	9	54.8				0.58	2.55	1.01	1.4	14	0	60.9
1	658610	2	0	吴兴贵	江苏	2011-07-26	13813851259	1	53	0.3	52.7	0	0	0	0	1	1	70	128/96	0	0	0	1	0	0	0	0	0	0	0	0	34	42	10	32.6	47	38	9	58.2				4.19	5.73	0.73	3.64	119	0	68.2
1	672242	2	0	赵军	泗洪	2011-10-20	13852831087	1	39	0.5	38.5	1	0	0	0	0	0	68	110/80	0	0	0	1	0	0	0	1	0	0	0	0	30	47	10	36.1	41	38	10	62.5				0.89	3.35	1.01	1.99	133	0	71.3
1	693154	2	0	徐维华	江苏溧水	2012-04-25	13770900940	1	61	2.1	58.9	1	0	0	0	0	0	117	140/95	0	0	0	0	0	0	0	0	0	0	0	0	29	60	10	11.7	52	53	10	24.8	43	43		1.47	4.3	1.29	2.78	118	0	78.4
1	683960	2	0	王良伍	江苏	2012-04-24	18761023604	1	45	8	37	1	0	0	0	0	0	80	110/70	0	0	0	0	0	0	0	0	0	0	0	0	28	75	7	14.7	65	64	7	30.1				1.49	4.54	0.86	2.48	88	0	53.6
1	693493	2	0	张露萍	江苏靖江	2012-04-27	15952632851	0	47	5.5	41.5	1	0	0	0	0	0	72	130/90	0	0	0	0	0	0	0	0	0	0	0	0	26	43	10	34.9	31	28	10	64.4				1.69	4.53	1.01	2.42	262	0	68
1	694112	1	0	张顺娣	句容	2012-05-03	87360239	0	60	30	30	1	0	0	0	0	0	70	120/66	1	0	0	0	0	0	0	0	0	0	0	0	35	48	9	33.4	50	30	9	60.5				0.42	3.33	1.38	1.79	478	0	73.5
1	604535	2	0	王洪生	常熟	2012-05-04	13962367882	1	67	10.5	56.5	1	0	0	0	0	0	85	130/85	0	0	0	0	1	0	1	0	0	0	0	0	30	45	10	32.5	29	30	10	62.3				1.66	4.56	0.93	3.13	134	0	59.2
1	676224	1	0	季恒霞	连云港	2012-04-27		0	67	20.5	46.5	1	0	0	0	0	0	87	133/77	0	0	0	0	0	0	0	0	0	0	0	0	32	44	9	34.1	34	29	9	63.3	44	37		0.84	4.26	1.11	2.37	453	0	72.1
1	693730	2	0	陆金女	靖江	2012-04-30	13382783363	0	61	10.5	50.5	0	0	0	0	0	0	77	130/70	0	1	0	0	0	0	0	0	0	0	0	0	34	55	10	32.5	50	35	10	64.3				1.53	5.35	1.16	3.33	246	0	62.2
1	693958	2	0	冯建强	南京	2012-05-02	13966002962	1	65	6.5	58.5	1	0	0	0	0	0	88	120/70	0	0	0	1	0	0	0	1	0	0	0	0	30	50	11	36	47	32	10	65.4				0.63	4.2	0.99	2.57	62	0	65.7
1	488983	1	0	吉景珍	连云港	2012-04-26	0518-7212018	0	64	10.5	53.5	1	0	0	0	0	0	79	106/60	0	0	0	0	0	0	0	0	0	0	0	0	32	48	9	32.4	46	30	10	56.8				1.09	4.95	1.07	2.78	142	0	59.9
1	692692	2	0	毕可松	安徽	2012-04-20	13955394940	1	50	0.5	49.5	1	0	0	0	0	0	95	100/70	0	0	0	0	0	0	0	0	0	0	0	1	30	49	12	26.5	45	36	14	51.8	48	43		1.23	6.31	1.2	3.71	541	0	53.8
1	693084	1	0	王瑞芬	江苏	2012-04-24	13901440962	0	60	1.5	58.5	1	0	0	0	0	0	90	90/60	1	0	0	0	0	0	0	0	0	0	0	0	29	45	8	35.3	49	30	8	62.1				1.14	4.38	1.19	2.67	20	0	66.5
1	692949	2	0	郑宝琴	南京	2012-04-23	13913912129	0	52	1	51	0	0	0	0	0	0	62	105/70	0	1	0	0	0	0	0	0	0	0	0	0	28	44	8	34.1	30	29	8	63.3				0.82	4.18	1.35	2.22	293	0	56.1
1	693079	2	0	王星前	安徽	2012-04-24	13605505743	1	38	5	33	0	0	0	0	0	0	73	130/85	0	0	1	0	1	0	0	0	0	0	0	0	32	52	11	32.7	40	35	10	60.7				0.32	2.58	0.9	1.54	16	0	69.1
1	679260	2	0	许德玲	江苏	2012-04-23	15206279618	0	61	5	56	1	0	0	0	0	0	66	120/70	0	1	0	0	0	0	0	0	0	0	0	0	30	45	9	33.3	36	30	9	62.1				0.78	6.34	1.78	3.36	241	1	69.2
1	696558	2	0	孙存灌	灌云	2012-05-23	13770576023	1	30	0.2	29.8	0	0	0	0	0	0	90	120/70	0	0	0	0	0	0	1	0	0	0	0	0	30	50	10	36	40	32	10	65.4	46	38		14.47	8.04	0.68	2.98	36	1	78.8
1	696566	2	0	张银海	安徽	2012-05-23	15905520335	1	49	7.5	41.5	1	0	0	0	0	0	78	125/80	0	0	0	0	0	0	0	0	0	0	0	0	28	46	10	32.6	41	31	10	61				3.64	6.61	1.19	3.95	144	1	70.7
1	696370	1	0	许金秀	南通如东	2012-05-22	13584602893	0	59	7	52	1	0	0	0	0	0	75	110/78	1	0	0	1	0	0	1	0	0	0	0	0	29	44	10	36.4	45	28	10	66.3	40	36		1.3	4.06	1.2	2.2	40	0	76.7
1	695896	2	0	陈志东	姜堰	2012-05-17		1	33	0.9	32.1	0	0	0	0	0	0	62	120/70	0	0	1	1	0	0	1	0	0	0	0	0	39	51	10	31	39	34	9	61				2.25	5.32	1.05	3.27	149	0	74.3
1	695621	2	0	徐仕金	宿迁	2012-05-15	13852808448	1	39	0.2	38.8	1	0	0	0	0	0	88	126/82	0	0	0	0	0	0	1	0	0	0	0	0	31	47	9	34	37	31	9	63				0.65	3.86	1.01	2.35	16	0	71.8
1	597124	2	0	周明胜	南京	2012-05-17	15335179808	1	52	2.5	49.5	0	0	0	0	0	0	77	121/81	0	0	0	1	0	0	0	0	0	0	0	0	34	47	9	36.2	36	30	9	65.8				2.94	6.41	1.11	5	654	1	72.6
1	692420	1	0	陈士珍	南京	2012-04-18	13951650782	0	57	1.5	55.5	1	0	0	0	0	0	67	118/80	0	1	0	0	0	0	0	0	0	0	0	0	31	50	9	32.4	41	42	9	50.2				0.94	4.62	1.66	2.27	195	0	58.5
1	692671	2	0	刘阳	南京	2012-04-20	13002588601	1	55	0.1	54.9	0	0	0	0	0	0	59	112/84	0	0	0	1	1	0	1	0	0	0	0	0	28	44	10	38.6	35	27	10	69.2				2.45	5.46	0.9	3.29	54	0	70.5
1	692293	2	0	陈春梅	滨海	2012-04-17	13092124858	0	52	2.5	49.5	0	0	0	0	0	0	72	115/85	0	1	1	0	0	0	0	0	0	0	0	0	31	50	10	36	37	32	10	65.4				0.89	5.66	1.92	2.56	39	0	57.3
1	687044	2	0	刘步来	建湖	2012-04-10	13770221166	1	52	0.3	51.7	1	0	0	0	0	0	59	135/90	0	0	0	0	0	0	1	0	0	0	0	0	31	50	11	36	40	32	10	65.4	44	38		1.89	4.38	1.19	2.33	121	0	63.6
1	692108	2	0	邹维	江苏	2012-04-16	15335128207	1	56	5	51	0	0	0	0	0	0	70	146/84	0	0	0	1	0	0	0	0	0	0	0	0	33	48	13	35.4	40	31	13	64.7				2.97	3.43	0.75	1.82	94	0	65
1	681242	2	0	贲能安	海安	2012-04-10	0513-8754008	1	61	2	59	1	0	0	0	0	0	146	110/70	0	0	0	0	0	0	0	0	0	0	0	0	32	43	10	37.2	30	27	10	67.5				2.97	4.61	1.4	2.26	212	0	60.8
1	691268	1	0	张隆凤	句容	2012-04-09	13921556909	0	60	6	54	1	0	0	0	0	0	80	110/70	1	0	0	0	0	0	1	0	0	0	0	0	20	45	9	31.1	39	31	9	59	43	39							0
1	493542	2	0	张俊	溧阳	2012-04-09	13915885773	1	64	8.5	55.5	0	0	0	0	0	0	72	130/80	0	0	0	0	0	0	0	0	0	0	0	0	30	45	10	33.3	31	30	10	62.1									0
1	690246	2	0	严富琴	南京	2012-03-31	15358198710	0	54	20.5	33.5	0	0	0	0	0	0	99	114/70	0	0	0	0	0	0	0	0	0	0	0	0	30	46	10	32.3	47	30	9	46.8				1.35	4.62	1.29	2.37	253	0	67.9
1	690194	2	0	王美珍	盐城	2012-03-30	13585109407	0	57	3	54	0	0	0	0	0	0	65	120/76	0	0	0	0	0	0	1	0	0	0	0	0	32	45	10	35.6	33	29	10	65.2									0
1	689667	1	0	夏世美	海安	2012-03-26	13962753339	0	64	9.5	54.5	0	0	0	0	0	0	91	150/96	1	0	0	1	0	0	1	0	0	0	0	0	34	53	11	39.6	47	32	10	69.7				2.51	4.77	0.92	2.76	187	0	74.5
1	690152	2	0	金道明	安徽合肥	2012-03-30	13805690458	1	46	5.5	40.5	0	0	0	0	0	0	73	150/110	0	0	0	1	0	0	1	0	0	1	0	0	34	56	9	36	40	32	9	65.4	39	33		2.48	5.51	0.9	3.53	35	0	69.6
1	690005	2	0	缪斌	安徽	2012-03-29	13955308505	1	47	10	37	0	1	0	0	0	0	60	120/75	1	1	0	0	0	1	0	1	0	0	0	0	30	46	10	32.6	36	31	9	61	39	33		0.68	5.34	1.7	2.92	332	0	67.2
1	690064	2	0	鲁秀芳	南京	2012-03-29	15952049510	0	38	20.5	17.5	1	0	0	0	0	0	75	117/76	0	0	0	0	0	0	0	0	0	0	0	0	27	48	9	37.5	32	30	9	67.4				1.1	3.84	1.37	2.44	87	0	65
1	689951	1	0	汪洪高	沭阳	2012-03-28	15850978071	1	64	10.5	53.5	0	0	0	0	0	0	75	116/70	0	0	0	1	0	0	1	1	0	0	0	0	33	58	11	36.2	53	37	10	65.1	47	41		1.05	3.31	0.93	1.9	70	0	67.2
1	690197	2	0	顾树东	南京	2012-03-30	13951666720	1	52	0.3	51.7	1	0	0	0	0	0	72	120/80	0	0	1	0	0	0	0	0	0	0	0	0	28	45	9	35.6	33	29	9	65.2									0
1	691695	2	0	黄兵	安徽	2012-04-12	13705649576	1	49	9	40	0	0	0	0	0	0	74	140/90	0	0	0	0	0	0	0	0	0	0	0	0	33	55	12	30	34	45	12	50									0
1	690961	1	0	张春泉	兴化	2012-04-06	13812384006	1	37	2.5	34.5	1	0	0	0	0	0	100	130/91	0	0	0	0	0	0	0	0	0	0	0	0	27	47	9	38.3	34	29	9	68.5				1.58	4.84	1.6	2.37	41	0	66.8
1	633382	1	0	杨兰清	安徽	2011-06-07	13505651082	1	63	3.5	59.5	1	0	0	0	0	0	70	114/63	1	0	0	1	1	0	1	0	0	0	0	0	32	46	10	35.8	39	34	9	65.2				1.54	4.56	1.65	2.46	279	0	60.3
1	658195	1	0	吴国祥	安徽	2012-01-08	13955079588	1	55	8	47	1	1	0	0	0	0	120	142/92	0	0	0	1	1	0	1	0	0	0	0	0	33	50	10	34.8	48	40	9	66	38	36		0.51	4.6	1.07	2.78	330	0	56.8
1	659736	2	0	阮成全	河南	2011-06-27		1	52	0.5	51.5	1	0	0	0	0	0	130	115/80	0	0	1	0	0	0	0	0	0	0	0	0	34	56	11	38.3	50	34	10	56.8	33	31		1.09	4.34	1.23	2.43	254	0	67.8
1	659061	2	0	孔令义	浦口	2011-06-20	15996365464	1	49	0.1	48.9	1	0	0	0	0	0	145	110/80	0	0	1	0	0	0	0	0	0	0	0	0	30	45	9	37.5	57	31	10	64.5				2.32	4.45	1.7	2.32	130	0	60.8
1	690423	2	0	陈祥英	盱眙	2012-04-02	15850392806	0	63	12	51	0	0	0	0	0	0	72	140/85	0	0	1	0	0	0	0	0	0	0	0	0	31	50	11	35.1	45	50	10	56.8				1.03	4.7	1.08	1.59	245	0	56.2
1	692539	2	0	李志军	常州	2012-04-19	13775243331	1	36	0.1	35.9	1	0	0	0	0	0	83	121/84	0	0	0	0	0	0	0	0	0	0	0	0	32	54	10	35.5	46	49	9	54.2	42	36		0.97	5.34	1.76	2.46	187	0	65.1
1	697695	2	0	柴阜桐	安徽	2012-06-01	13855304899	1	58	6	52	0	0	0	0	0	0	80	140/80	0	0	0	0	1	0	0	0	0	1	0	0	29	44	9	38.6	38	27	9	67.8				0.98	4.65	1.15	2.19	198	0	67.2
1	651734	2	0	程敏杰	无锡	2012-05-31	15051886768	1	47	20.5	26.5	1	0	0	0	0	0	100	140/90	0	0	1	1	0	0	1	0	0	0	0	0	38	60	9	26.5	56	48	9	49.4	44	37		2.1	3.87	0.87	3.23	187	0	70.1
1	695882	1	0	刘启友	盱眙	2012-05-17	13770464085	1	56	0.3	55.7	1	0	0	0	0	0	101	120/70	0	0	0	1	0	0	0	1	0	0	0	0	39	50	10	29	40	36	9	61				0.91	4.23	1.02	3.1	320	0	69.2
1	694918	2	0	杨啸马	湖南	2012-05-09	13951775866	1	64	15	49	0	0	0	0	0	0	106	154/115	0	0	0	1	1	0	0	0	0	0	0	0	35	45	11	33.5	52	39	10	54.3				2	4.29	0.98	3.09	230	0	56.7
1	695014	2	0	刘淑		2012-05-10	13951997707	0	37	6	31	1	0	0	0	0	0	86	120/70	0	0	0	1	0	0	0	0	0	0	0	0	31	43	10	34.4	50	42	10	64.1				0.85	3.65	1.54	2.96	312	0	78.5
1	506881	2	0	王礼胜	灌云	2012-05-31	0563-3016253	1	44	6.5	37.5	0	0	0	0	0	0	80	120/80	0	0	0	0	0	0	0	0	0	0	0	0	30	45	9	25.6	47	32	10	54.3				2.2	5.43	1.98	3.32	286	0	69.7
1	697153	2	0	杨玉忠	盱眙	2012-05-28	18913227051	1	59	2	57	1	0	0	0	0	0	72	130/70	0	0	0	0	1	0	1	0	0	0	0	0	32	47	9	36.2	44	36	10	65	44	38		0.85	4.05	1.04	3.09	254	0	70.3
1	663683	2	0	钟三妹	丹阳	2011-08-02	13615262338	0	61	6	55	1	0	0	0	0	0	76	105/70	1	0	0	1	0	0	0	0	0	0	0	0	33	46	11	34.8	40	35	10	52				1.97	4.32	1.14	3.05	395	0	75.3
1	623103	2	0	周桂英	安徽	2011-08-17	13955059851	0	56	0.5	55.5	1	0	0	0	0	0	130	92/63	0	0	0	0	0	0	1	0	0	0	0	0	28	47	9	36.4	45	38	10	58.2				2.04	4.95	1.43	3.43	267	0	80.6
1	666384	2	0	宋春芳	安徽	2011-08-26	18726215043	0	57	0.1	56.9	1	0	0	0	0	0	82	119/80	0	0	0	1	0	0	0	1	0	0	0	0	33	48	10	36.1	41	35	10	57.2				0.95	5.91	1.34	2.94	256	0	73.5
1	666089	2	0	芮菊香	高淳	2011-08-24	13851881925	0	61	2.4	58.6	0	0	0	0	0	0	74	116/84	0	0	0	0	0	0	0	0	0	0	0	0	35	41	10	36.2	49	32	9	52.4				0.92	3.25	0.87	3.25	48	0	78.9
1	671155	2	0	卞国胜	句容	2011-12-11	13705291686	1	59	5	54	1	0	0	0	0	0	71	160/80	0	0	0	1	0	0	0	0	0	0	0	0	32	47	10	38.5	42	34	10	62.3				1.44	4.52	1.23	4.01	234	0	55.3
1	676225	2	0	章道仁	南京	2011-11-24	13770958600	1	59	0.3	58.7	1	0	0	0	0	0	110	147/93	0	0	0	0	0	0	0	0	0	0	0	0	37	48	9	27.4	43	37	10	62.3	39	35		2.05	4.42	1.34	2.85	362	0	75
1	657333	2	0	刘德林	盱眙	2011-12-08	13651553812	1	56	11	45	1	0	0	0	0	0	80	120/68	0	0	0	0	1	0	1	0	0	0	0	0	34	50	10	29.5	49	36	10	62.1				1.94	5.23	1.57	3.54	285	0	78.3
1	661771	2	0	邓力	山东	2011-07-15	13605699796	1	49	0.1	48.9	0	0	0	0	0	0	80	125/70	0	0	0	1	0	0	0	0	0	0	0	0	37	43	9	30.4	40	40	9	58.6				1.16	4.68	0.96	3.12	112	0	65.9
1	673538	2	0	汪梅英	涟水	2011-11-01	13101903618	0	55	25	30	1	0	0	0	0	0	78	120/80	0	0	0	0	0	0	0	0	0	1	0	1	34	47	10	32.2	44	38	9	64.2				2.45	4.05	1.32	3.05	105	0	70.4
1	614492	1	0	朱家祯	上海	2011-11-30	13905187395	0	76	40.5	35.5	1	0	0	0	0	0	60	145/85	1	0	0	0	0	0	1	0	0	0	0	0	40	45	11	35.4	46	39	11	63.2	39	35		0.92	3.65	2.3	3.85	105	0	70.2
1	661471	2	0	左长军	江苏	2011-08-01	15696333958	1	43	3	40	0	0	0	0	0	0	145	120/80	0	0	0	0	0	0	0	0	0	0	0	0	35	42	10	32.5	40	32	10	64.2				2.03	5.01	0.83	3.61	581	0	65.1
1	671920	2	0	郝新明	如皋	2011-10-18	51387943441	1	42	4.5	37.5	1	0	0	0	0	0	60	110/80	0	1	0	0	0	0	0	1	0	0	0	0	35	43	10	35.8	44	38	10	61.8				1.48	3.92	0.98	2.51	112	0	76.3
1	664469	2	0	谢琳	淮安	2011-08-09	7222255	0	35	10	25	1	0	0	0	0	0	58	120/80	0	0	0	0	0	0	0	0	0	0	0	0	35	43	10	36.4	42	38	10	64.2				0.83	3.47	1.18	2.07	72	0	66.1
1	669075	2	0	蔡桂芳	靖江	2011-09-21	13921735569	0	53	5	48	0	0	0	0	0	0	75	120/80	0	1	0	0	0	0	0	0	0	0	0	0	27	42	12	33.3	36	28	9	62.4				2.16	4.29	2.3	3.09	387	0	70.6
1	671045	2	0	陈桂英	南京六合	2011-10-11	13072515889 13912906595	0	54	0.2	53.8	0	1	0	0	0	0	88	118/86	0	0	0	0	0	0	0	0	0	0	0	0	33	50	9	33.2	40	39	10	58.9				1.81	5.1	3.07	1.15	74	0	66.5
1	575616	1	0	季至敬	上海	2011-11-24		1	73	15	58	0	0	0	0	0	0	80	110/70	0	0	0	0	0	0	1	0	0	0	0	0	36	47	10	36.2	44	35	10	56.9				1.21	2.48	0.76	1.43	27	0	60.1
1	676151	1	0	薛家栋	南京	2011-11-23	13951004395	1	61	1.5	59.5	0	0	0	0	0	0	94	155/100	0	0	0	0	0	0	0	0	0	0	0	0	37	44	10	27.5	45	37	10	62.1				1.71	5.47	1.34	3.42	441	0	72.5
1	676002	1	0	陈舜华	盐城	2011-11-22	86271291	0	57	1	56	1	0	0	0	0	0	81	130/90	0	0	0	1	1	0	1	0	0	0	0	0	40	51	11	34.3	46	38	11	59.7				2.09	7.75	1.45	4.99	170	1	77.9
1	675346	2	0	朱振顺	江苏南京	2011-11-16	6628600	1	66	6.5	59.5	0	0	0	0	0	0	74	110/70	0	0	0	0	0	0	0	0	0	0	0	0	34	43	10	33.7	43	35	10	62.4				1.63	4.74	1.27	2.84	482	0	55.7
1	657413	2	0	袁长喜	江苏	2011-06-06	1599625165	1	57	0.1	56.9	1	0	0	0	0	0	105	130/80	0	0	0	0	0	0	0	0	0	0	0	0	31	59	9	18.6	44	48	8	37.9	40	33		1.06	3.84	0.62	2.85	33	0	56.6
1	657542	1	0	宋一飞	启东	2011-06-07	13951774808	1	59	1.5	57.5	1	0	0	0	0	0	78	130/85	0	0	0	0	0	0	1	0	0	0	0	0	30	49	9	34.7	41	32	9	63.7	40	33		1.18	3.67	0.91	2.5	66	0	64.7
1	656799	1	0	徐守柱	建湖	2011-05-31	13705108665	1	62	3	59	0	0	0	0	0	0	85	130/80	0	0	0	1	0	0	1	0	0	0	0	0	30	47	9	36.2	32	30	9	65.8				0.88	4.64	1.1	3.15	26	0	69.8
1	547304	2	0	项维福	南京	2011-05-23	13776688277	1	58	21	37	1	0	0	0	0	0	58	130/80	0	0	0	0	1	0	0	0	0	0	0	0	34	48	9	39.6	33	29	9	70				1.38	3.86	0.83	2.59	49	0	60.9
1	656018	1	0	周万影	南京	2011-05-23		1	53	0.1	52.9	1	0	0	0	0	0	113	130/80	0	0	0	0	0	0	0	0	0	0	0	0	32	50	11	38	38	31	10	67.9				0.59	3.14	0.76	2.01	268	0	63.2
1	656570	2	0	梅联章		2011-05-28	13906730425	1	45	0.1	44.9	0	0	0	1	1	1	91	115/85	0	0	0	0	0	0	0	0	0	0	0	0	31	50	10		52	35	10					1.76	5.31	1.14	3.64	191	0	69.5
1	658044	1	0	钱红兰	南京	2011-06-11	13914455360	0	58	10.5	47.5	1	0	0	0	0	0	65	110/65	1	0	0	0	0	0	0	0	0	0	0	0	27	50	10	32	76	34	11	59.9	93	73		1.08	4.53	0.88	3.09	242	0	71.6
1	656714	2	0	王尔府	安徽	2011-05-30	13966652462	1	40	10	30	0	0	0	0	0	0	18	135/80	0	0	0	0	0	1	1	0	0	0	0	0	28	48	9	33.3	34	32	9	61.9				1.72	5.32	1.36	3.68	29	0	77.1
1	658589	1	0	王素芬	南京	2011-06-16	13814076448	0	49	0.1	48.9	1	0	0	0	0	0	99	150/80	1	0	0	0	0	0	0	0	0	0	0	0	33	40	10	34.2	42	36	10	60.4				1.1	3.56	0.79	2.39	66	0	72.3
1	649783	1	0	朱承勋	南京	2011-06-13	15077867683	1	65	11	54	0	0	0	0	0	0	96	120/80	1	0	0	0	0	0	0	0	0	0	0	0	33	60	9	20	45	48	9	40.3	42	33		0.51	2.72	0.84	1.5	703	0	64.5
1	657623	2	0	赵国祥	南京	2011-06-07	13338626632	1	59	1.5	57.5	1	0	0	0	0	0	75	80/55	0	0	0	0	0	0	0	0	0	0	0	0	33	44	11	31.8	39	30	10	60.1	37	39		0.49	3.48	1.22	2.04	478	0	68.2
1	658114	1	0	翟良贵	南京	2011-06-13		1	60	3	57	1	0	0	0	0	0	150	131/90	1	0	0	0	0	0	0	0	0	0	0	0	31	49	13	32.7	43	33	13	60.9				0.54	5.4	1.53	3.09	349	0	54.7
1	683684	2	0	单素云	安徽	2012-02-06	13222052272	0	33	4.5	28.5	1	0	0	0	0	0	72	118/65	0	1	1	0	0	0	0	0	0	0		0	33	43	11	35.6	40	33	10	65.7				0.97	4.14	1.34	2.53	42	0	68.6
1	690246	2	0	严富琴	南京	2012-03-31	15358198710	0	54	20.5	33.5	0	0	0	0	0	0	99	114/70	0	0	0	0	0	0	0	0	0	0		0	35	44	10	34.2	42	32	10	63				2.34	5.4	0.97	3.68	150	0	67.8
1	655973	2	0	樊聪	南通	2012-03-13	13914701198	1	50	0.8	49.2	0	0	0	0	0	0	72	118/78	0	0	0	0	0	0	0	0	0	0		0	29	45	10	32.4	40	28	10	64.5	50	42		0.96	4.22	1.53	2.54	232	0	62.1
1	685081	2	0	潘夕保	溧阳	2012-02-16		1	48	0.1	47.9	0	0	1	1	0	0	76	129/96	0	0	0	0	0	1	0	0	0	0		0	27	50	10	27.4	44	34	10	64.1				2.1	7.84	0.78	5.68	433	1	43.3
1	690201	2	0	葛玉香	高邮	2012-03-30	15052595886	0	45	0.5	44.5	0	0	0	0	0	0	96	121/89	0	0	0	0	0	0	1	0	0	0		0	28	46	10	32.4	48	33	10	62.1				2.7	3.9	0.99	2.32	47	0	68.6
1	690005	2	0	缪斌	安徽	2012-03-29	13365736621	1	47	10	37	1	0	0	0	0	0	60	120/75	0	1	0	0	0	1	0	1	0	0		0	31	38	10	33.5	35	27	9	62.5				0.66	5.85	1.92	3.51	167	0	69.2
1	690197	2	0	顾树东	南京	2012-03-30	13951666720	1	52	0.3	51.7	0	0	1	1	0	0	72	120/80	0	0	1	0	0	0	0	0	0	0		0	32	50	9	38	45	33	10	62.5				0.48	2.79	1.38	1.34	97	0	66.2
1	478868	2	0	汪军	南京	2012-03-22	13851991429	0	55	9	46	0	0	0	0	0	0	65	120/78	0	0	1	0	1	0	1	0	0	0		0	30	46	10	38	42	33	10	64.2				1.03	4.19	1.13	2.77	65	0	68.5
1	689559	2	0	刘军	泗洪	2012-03-26	15851196789	1	39	4	35	0	0	0	1	0	0	83	142/90	0	0	1	0	0	0	1	0	0	0		0	28	40	12	36.5	35	30	9	63.3				0.94	3.1	1.1	1.83	40	0	60.4
1	689085	2	0	王炳和	丹阳	2012-03-21	13905290756	1	61	1.5	59.5	0	0	0	0	0	0	70	135/85	0	0	0	0	0	0	0	0	0	0		0	32	48	8	34.9	40	30	10	63.5				1.56	3.59	1.08	2.21	241	0	66.1
1	688183	2	0	陈晓爱	溧阳	2012-03-14	15251953180	0	50	6	44	1	0	0	0	0	0	84	125/86	0	1	0	0	1	0	0	1	0	0		0	30	45	9	38	30	29	10	65.9				1.25	3.37	1.14	1.89	369	0	67.5
1	688383	2	0	刘建军	安徽	2012-03-15		1	46	2	44	0	0	0	0	0	0	83	125/85	0	0	0	1	1	0	1	0	0	0		0	32	51	10	26.8	40	39	10	53.2				1.45	3.24	0.84	2.09	129	0	63.5
1	687597	2	0	梁善国	南京	2012-03-08	15195831051	1	48	5	43	1	0	1	0	0	0	70	110/80	1	0	0	0	0	0	0	0	0	0		0	32	47	9	36.4	36	32	9	66.5				0.96	7.96	1.2	5.97	748	1	64.6
1	687587	2	0	薛伟萍	如皋	2012-03-08	18795879462	0	59	2.5	56.5	0	0	0	0	0	0	74	120/80	0	1	0	0	0	0	1	0	0	0		0	30	45	9	37.5	43	35	9	67.5				1.31	5.47	1.3	3.72	352	0	70.4
1	685970	2	0	有连青	丹阳	2012-03-02	15189165796	0	63	4	59	0	0	0	0	0	0	93	150/90	0	0	0	0	0	0	0	0	0	0		0	28	43	9	36.8	50	28	9	69.3				1.59	4.94	1.32	3.01	591	0	62.9
1	687044	2	0	刘步来	建湖	2012-03-05		1	52	0.2	51.8	0	0	0	0	0	0	60	135/90	0	0	0	0	0	0	1	0	0	0		0	29	47	11	35.6	48	32	10	65.3				1.29	3.74	1.47	1.98	256	0	68.3
1	687150	2	0	徐民主	南京	2012-03-05	13605184728	0	62	18	44	0	0	0	0	0	0	80	125/86	1	0	0	1	0	0	0	0	0	0		0	33	47	10	35.2	38	31	9	62.3				1.2	5.08	1.2	3.47	189	0	68.1
1	686676	2	0	邵卫东	泗洪	2012-03-01	13812421426	1	36	0.2	35.8	0	0	0	1	0	0	80	130/90	1	0	0	0	0	0	0	0	0	0		0	29	39	12	30.3	40	29	12	56.3	40	25		1.92	5.09	1.26	3.19	566	0	75.3
1	686766	2	0	刘金红	安徽	2012-03-01	13605617189	0	59	12	47	1	0	0	0	0	0	69	135/84	0	0	0	0	0	0	0	0	0	0		0	28	46	9	35.6	37	32	9	65.6				1.23	4.64	1.2	3.02	259	0	57.6
1	684997	2	0	薛凤兰	盐城	2012-02-15	13505156982	0	63	10.5	52.5	0	1	0	0	0	0	74	140/90	0	1	0	0	0	0	0	1	0	0		0	32	49	9	32.6	48	33	10	62.7				0.98	4.38	1.09	2.96	86	0	69.5
1	646451	2	0	朱凤杰	安徽	2012-02-20	13813994138	1	64	5.5	58.5	1	0	0	0	0	0	68	125/70	0	0	1	1	0	0	1	0	0	0		0	33	42	9		38		9	61				2.07	4.92	0.94	3.4	25	0	81.8
1	648712	2	0	蔡玉英	射阳	2012-02-13	13770654297	0	59	7.5	51.5	1	1	0	0	0	0	58	110/70	0	0	1	1	0	0	0	0	0	0		0	28	46	10	36.5	42	32	10	65.8				0.94	4.69	1.48	2.82	44	0	67.4
1	685474	2	0	倪天明	靖江	2012-02-20	13305261876	1	64	5	59	0	1	0	0	0	0	81	125/75	0	1	0	0	0	0	0	0	0	0		0	32	50	12	39	53	32	12	43.6				1.69	4.69	1.61	2.7	94	0	64.9
1	685571	2	0	袁兆站	连云港	2012-02-20		1	37	4	33	0	0	0	0	0	0	62	140/80	0	0	1	0	0	0	0	1	1	0		0	30	62	10	31	51	48	9	53.2	47	30		0.98	5.05	1.37	3.2	50	0	71.1
1	685053	2	0	王怀居	姜堰	2012-02-16	13625174300	0	63	5.5	57.5	0	0	1	0	0	0	63	155/80	0	0	0	0	0	0	0	0	0	0		0	36	45	11	35.6	49	32	10	63.6				0.64	3.72	1.36	2.19	481	0	62.4
1	684293	1	0	倪建新	南京	2012-02-09	13814094365	1	59	10.5	48.5	1	0	0	1	0	0	78	138/76	0	0	0	0	0	0	1	0	0	0		0	30	48	9	35.6	28	31	9	65.3				1.09	3.98	1.29	2.45	432	0	70.2
1	483902	2	0	王立成	六合	2012-02-08	57693140	1	41	7	34	0	0	0	1	1	0	68	120/80	0	0	0	0	0	0	0	0	0	0		0	30	56	11	26.5	48	45	10	60.1	45	40		1	3.49	1.01	2.16	168	0	61.9
1	684714	2	0	张长勇	盐城	2012-02-13		1	46	0.8	45.2	1	0	0	0	0	0	67	125/85	0	1	0	1	0	0	0	0	0	0		0	33	50	10	26.7	44	38	10	52.4	36	33		0.82	4.68	1.42	2.87	114	0	65.5
1	684009	2	0	朱有米	南京	2012-02-07		1	56	1.5	54.5	0	0	0	0	0	0	70	130/70	0	0	0	0	0	0	0	0	0	0		0	30	45	10	40.2	35	29	10	68.5				0.44	1.87	0.83	0.99	68	0	69.6
1	683452	2	0	陈庭约	靖江	2012-02-02	683452	1	46	2.5	43.5	1	0	0	0	0	0	64	121/70	1	0	0	1	0	0	1	0	0	0		0	34	46	10	31.6	41	30	10	62				0.73	5.82	1.02	4.38	63	1	73.7
1	698954	2	0	姜玉珍	南京	2012-06-13	13951906636	0	65	11	54	1	0	0	0	0	0	65	122/74	0	0	0	0	0	0	1	0	0	0		0	34	52	9	36.5	38	33	9	65.9				0.7	4.91	2.03	2.68	38	0	62.8
1	699068	1	0	陈国芳	南京	2012-06-14	15312085371	0	60	20.5	39.5	1	0	0	0	0	0	90	128/82	1	0	0	0	0	0	0	0	0	0		0	21	50	11	20	67	40	11	40.8	42	40		0.94	4.24	1.24	2.71	54	0	70.5
1	574637	2	0	端大明	浦口	2012-06-15	13401965737	1	61	3	58	1	0	0	1	0	0	70	124/70	0	0	0	1	0	0	0	1	0	0		0	29	39	15	31.6	43	29	13	64.1	39	31		1.93	4.13	1.6	1.94	245	0	53.8
1	529588	2	0	王秀英	句容	2012-06-16	0511-7223713	0	73	15	58	0	0	0	0	0	0	58	157/87	0	0	0	1	0	1	0	1	0	0		0	29	45	8	36.5	37	32	8	65.4									0
1	698991	2	0	王洪英	大丰	2012-06-13	15851005870	0	63	5	58	1	0	0	0	0	0	60	150/80	0	0	0	1	0	0	0	0	0	0		0	30	50	9	36.8	32	33	9	62.9				1.1	4.43	1.64	2.55	466	0	74.1
1	695420	1	0	吴怀生	大丰	2012-06-11	15850503333	1	63	10.5	52.5	0	0	0	0	0	0	61	130/90	0	0	1	0	0	0	1	0	0	0		0	37	53	10	34	45	35	10	62.4				0.95	3.46	1.55	1.78	865	0	71.9
1	698352	2	0	薛桃龙	高邮	2012-06-07	15161412700	1	60	30.5	29.5	1	0	0	0	0	0	62	140/100	0	0	0	0	0	0	0	0	0	0		0	29	50	11	32	42	34	10	59.9				1.5	3.87	0.98	2.38	51	0	72.1
1	698617	1	0	彭耀福	溧阳	2012-06-11	13906145186	1	51	6.5	44.5	0	0	0	0	0	0	76	110/70	0	0	0	1	0	0	1	0	0	0		0	32	49	8	36.7	39	31	8	66.4	39	32		1.78	5.22	1.06	3.45	40	0	64.1
1	698866	2	0	陈家礼	南京	2012-06-12	13905140616	1	68	9	59	1	0	0	0	0	0	52	140/70	0	0	0	0	0	0	0	0	0	0		0	32	44	9	34.1	36	29	9	63.3				1.07	5.37	1.9	3.21	308	0	68.9
1	699151	2	0	房和平	江苏	2012-06-14		1	50	6.5	43.5	1	0	0	0	0	0	80	120/80	0	0	0	1	0	0	1	0	0	0		0					39			61.2									0
1	570152	2	0	黄宪国	山东	2012-06-12	8851421	1	72	13	59	0	0	0	0	0	0	55	130/80	0	0	0	1	0	0	0	0	0	0		0	31	48	9	35.4	40	31	9	64.7				0.58	2.25	1.32	1.03	546	0	63.4
1	700337	2	0	沙建忠	南通	2012-06-25	3786784	1	69	10	59	0	0	0	0	0	0	70	130/80	0	0	0	0	0	1	1	0	0	0		0	38	59	10	35.6	45	38	9	64.2	40	40		2.13	6.86	1.12	4.48	745	1	70.3
1	504151	2	0	马德标	南京	2012-06-29	13327729782	1	43	6	37	1	0	0	0	0	0	60	102/65	1	0	0	0	0	0	0	0	0	0		0	29	61	10	16.4	49	51	9	33.8	46	48		0.95	2.14	0.35	1.58	158	0	69.4
1	699919	2	0	魏云裳	常州	2012-06-21		0	67	20.5	46.5	0	0	0	0	0	0	64	117/78	0	0	1	0	0	0	0	0	0	0		0	32	45	10	33.3	33	30	10	62.3									0
1	699540	2	0	陆士林	宜兴	2012-06-18	13585031600	1	51	2.5	48.5	1	0	0	0	0	0	62	130/85	0	0	0	0	0	0	0	0	0	0		0	34	52	11	32.7	36	35	10	60.7				1.07	4.28	1.03	2.57	449	0	62.8
1	699669	2	0	邵飞	南京	2012-06-19	13776601700	1	35	0.1	34.9	1	0	0	0	0	0	98	136/96	0	0	0	0	0	0	0	0	0	0		0	29	48	9	32.4	38	35	9	59.4				1.73	4.43	0.73	2.84	330	0	61.4
1	699892	1	0	汤顺英	安徽	2012-06-21	13524758756	0	64	5	59	0	0	0	0	0	0	105	110/80	0	0	0	0	0	0	0	0	0	0		0	32	51	10	29.4	46	36	10	56	45	37							0
1	485479	2	0	曹美英	徐州	2012-06-28	13003420503	0	66	7.5	58.5	0	0	0	0	0	0	77	110/70	0	1	0	1	0	0	0	1	0	0		0	32	46	10	39.1	39	28	9	69.6				2.62	5.59	0.87	3.54	96	0	68.1
1	700865	1	0	王海兵	盐城	2012-06-29	13512597231	1	42	6	36	1	0	0	0	0	0	91	110/70	0	0	0	0	0	0	0	0	0	0		0	31	48	11	37.5	43	30	10	67.4	39	36		2.03	4	0.9	2.22	124	0	67.9
1	700421	2	0	陈子明	靖江	2012-06-26	13815989863	1	67	16	51	0	0	0	0	0	0	77	120/88	0	1	0	0	0	0	0	0	0	0		0	29	43	10	34.9	30	28	10	64.4				1.01	5.48	1.01	3.42	278	0	67.9
1	669977	2	0	余凤华	南京	2012-07-23	18912978529	0	73	21	52	1	0	0		0	0	90	107/70	0	0	0	1	1	0	0	0	0	0		0	29	55	10	39.8	40	33	10	68.7									0
1	703861	1	0	陈有荣	仪征	2012-07-24	13601443129	1	63	3.5	59.5	1	0	0	0	0	0	80	115/80	0	0	0	0	0	0	0	0	0	0		0					38			60.6				1.04	4.02	1.03	2.6	341	0	63.8
1	703336	2	0	袁根保	高淳	2012-07-19	13814152700	1	47	0.2	46.8	1	0	0	0	0	0	64	130/90	0	0	0	0	1	0	0	0	0	0		0	29	49	10	36.7	39	31	10	66.4				1.39	3.82	0.71	2.64	306	0	64.8
1	703750	2	0	方菊香	安徽	2012-07-23		0	59	6.5	52.5	1	0	0	0	0	0	60	110/60	0	0	0	0	0	0	1	0	0	0		0					41			56.8									0
1	703208	2	0	泰延生	海安	2012-07-18		1	42	2.5	39.5	0	0	0	0	0	0	60	120/60	1	0	0	1	0	0	0	0	0	0		0	34	48	10	35.4	33	31	10	64.7				2.22	5.52	1.04	3.71	97	0	70.7
1	703053	2	0	王桂华	芜湖	2012-07-17		0	71	13	58	0	0	0	0	0	0	77	143/60	0	0	0	1	0	0	0	0	0	0		0	29	45	10	33.3	43	30	10	62.1	39	32		1.95	3.98	1.18	2.26	88	0	72.4
1	701733	2	0	谭云云	淮安	2012-07-06	18761015781	0	30	8	22	0	0	0	0	0	0	89	107/60	1	0	0	0	0	0	0	0	0	0		0	24	43	9	34.9	34	28	9	64.4				0.86	4.51	1.31	2.86	170	0	76.1
1	687150	1	0	徐民主	南京	2012-07-09	15950581603	0	62	18	44	0	0	0	0	0	0	90	120/80	1	0	0	1	0	0	1	0	0	0		0	29	46	9	34.8	38	30	9	64	36	33		2.66	5.4	0.96	3.69	161	0	70.2
1	701152	1	0	蒋皮富	海安	2012-07-02	13951383183	1	57	4	53	1	0	0	0	0	0	68	125/76	0	1	0	0	0	0	0	0	0	0		0	35	45	10	33.3	48	30	10	62.1	42	33		1.59	5.22	0.9	3.64	208	0	67.6
1	702288	1	0	王云	洪泽	2012-07-11	13655152979	1	51	20	31	0	0	0	0	0	0	99	125/70	0	0	0	1	0	0	1	0	0	0		0	33	53	10	32.1	46	36	10	59.8	41	37		4.23	5.75	0.9	4.01	91	0	64.2
1	702177	2	0	李一转	洪泽	2012-07-10	15050813666	1	37	10	27	1	0	0	0	0	0	65	130/96	0	0	0	1	0	0	0	0	0	0		0	30	40	9	35	31	26	9	64.8				2.11	4.89	0.91	3.25	210	0	67.8
1	702186	2	0	周春建	泰州	2012-07-10	15996076648	1	38	0.1	37.9	1	0	0	0	0	0	82	130/86	0	0	0	0	0	0	0	0	0	0		0	32	48	10	37.5	35	30	10	67.4				1.05	3.31	1.06	1.95	96	0	63
1	701532	2	0	孙爱莲	安徽	2012-07-05	13606109877	0	57	7	50	1	0	0	0	0	0	70	120/70	0	0	0	0	0	0	0	0	0	0		0	31	49	10	36.7	34	31	10	66.4				1.8	4.17	0.95	2.67	214	0	68.3
1	703703	2	0	陆小龙	泰兴	2012-07-23	15961027853	1	59	0.1	58.9	1	0	0	0	0	0	84	106/73	0	0	1	0	0	0	1	0	0	0		0	34	55	10	19	46	45	10	38									0
1	704650	2	0	陈巧连	江苏	2012-07-31	13505269364	0	59	0.3	58.7	1	0	0	0	0	0	68	130/70	0	0	0	1	0	0	1	0	0	0		0	35	51	11	41.2	45	30	11	71.7				1.41	3.05	0.77	1.93	14	0	54.7
1	628925	2	0	王琳	安徽	2012-07-30	13856256006	0	33	18	15	1	1	0	0	0	0	62	98/70	0	0	1	0	1	1	1	0	0	0		0	22	45	13	37.8	45	28	7	68				1.07	4.5	1.31	2.6	506	0	68.3
1	704559	2	0	张兆宏	安徽	2012-07-30	13965646085	1	43	26	17	1	0	0	0	0	0	80	110/70	0	0	0	1	0	0	1	1	0	0		0	36	53	17	34	52	35	11	62.4	39	37		1.78	4.85	1.03	3.1	176	0	58.3
1	704619	2	0	戴纪登	扬州	2012-07-31	025-86958749	1	66	12	54	1	0	0	1	1	0	64	110/70	1	1	0	0	1	1	1	0	0	0		0	40	47	11	34	37	31	10	63				1.72	4.54	0.75	3.01	53	0	56.1
1	704183	2	0	李健雄	南京	2012-07-26	85893398	1	69	23	46	0	0	0	0	0	0	80	134/84	1	1	0	0	1	0	0	0	0	0		0	32	45	9	37.8	32	28	9	68				0.75	4.14	1.06	2.73	203	0	60.8
1	704309	2	0	沈红彦	南京	2012-07-27	57059132	1	48	0.4	47.6	0	0	0	0	0	0	53	120/90	0	0	0	0	0	0	1	0	0	0		0	30	48	10	33.3	31	32	10	61.9				1.38	4.9	1	3.26	207	0	62.3
1	701152	2	0	蒋忠富	海安	2012-07-02	13951383183	1	57	4	53	1	0	0	0	0	0	90	120/75	0	1	0	0	0	0	0	0	0	0		0	35	45	10	33.3	48	30	10	62.1	42	3		1.59	5.22	0.9	3.64	208	0	67.6
1	701115	1	0	孔光永	金坛	2012-07-02	13961179703	1	61	1.5	59.5	1	0	0	0	0	0	65	140/90	0	0	0	0	1	0	1	0	0	0		0	31	49	10	33	40	34	10	58.7									0
1	508592	2	0	胡大明	南京	2012-08-15	18913931289	1	60	10.5	49.5	1	0	0	0	0	0	100	97/54	0	0	0	0	0	0	0	0	0			0					37			63.2				0.79	4.87	1.29	3.11	127	0	63.7
1	699661	2	0	唐喜香	连云港	2012-08-14	15951257352	0	59	30.5	28.5	1	0	0	0	0	0	60	110/60	0	0	0	0	0	0	0	0	0			0	27	58	9	57.2	45	48	9	35.4	51	40		0.62	3.31	0.52	2.41	157	0	53.8
1	706227	2	0	张秀倩	江苏	2012-08-14	18751871846	0	57	4.5	52.5	1	0	0	0	0	0	70	165/75	1	0	0	1	0	0	0	0	0	0		0	31	53	11	34	52	35	11	62.4	40	30		3.29	5.02	1.11	2.94	95	0	64.8
1	594808	2	0	张学海	江苏	2012-08-09	13851855908	1	48	3	45	0	0	0	0	0	0	68	143/74	0	0	0	1	1	0	1	0	0	0		0	32	48	14	33.3	43	32	14	61.9	39			2.62	3.98	0.86	2.44	38	0	68.1
1	706196	2	0	夏正余	江苏	2012-08-13	13515110319	1	56	6.5	49.5	1	0	0	0	0	0	65	145/100	0	0	0	0	0	1	1	0	0	0		0	30	47	10	36.2	36	30	10	65.8				2.15	4.16	0.75	2.58	73	0	61.5
1	705838	1	0	陈冬根	丹阳	2012-08-10		1	56	0.5	55.5	0	0	0	1	0	0	52	130/80	0	0	0	1	0	0	1	1	0	0		0	32	53	9	34	40	35	9	62.4	38	38		1.6	3.46	1.1	1.85	860	0	68.3
1	706132	1	0	于恒山	盐城	2012-08-13	13962034559	1	64	4.5	59.5	1	0	0	1	0	0	90	130/90	0	0	0	0	0	0	0	0	0			0	35	47	9	34	41	31	9	63	38	35		1.82	4.62	0.92	3.06	151	0	61.2
1	705724	2	0	孙延美	淮安	2012-08-09	13852398380	0	54	2.5	51.5	1	1	0	0	0	0	62	123/71	0	0	0	0	0	0	0	0	0			0	32	41	9	41.5	37	24	9	72.8				0.78	3.26	1.12	1.87	73	0	56.9
1	706328	1	0	曹世奇	江苏	2012-08-14	13951989815	1	56	0.5	55.5	1	0	0	0	0	0	69	140/90	0	0	0	1	1	0	1	0	0	0		0	30	50	10	39	45	33	10	62.7	41	33		1.33	3.06	0.78	1.96	329	0	60.5
1	705156	2	0	王立友	江苏	2012-08-05	13951017930	1	63	13	50	0	1	0	0	0	0	78	140/69	0	0	0	0	1	0	0	0	0	0		0	33	56	11	35.7	48	36	10	64.6	47	46		0.72	4.7	1.44	2.81	710	0	60.5
1	705300	2	0	李秀宝	泗洪	2012-08-06	13951067129	1	61	1.5	59.5	1	0	0	0	0	0	70	110/70	1	0	0	1	0	0	1	0	0	0		0	34	67	9	23.9	40	51	9	46.5				1.38	5.11	1.15	3.23	370	0	70
1	705729	2	0	张加斗	宿迁	2012-08-09	15162900188	1	41	0.2	40.8	1	0	0	0	0	0	54	120/70	0	1	0	0	0	0	1	0	0	0		0					37			60.2				1.1	5.43	1.19	3.69	211	0	67.4
1	704792	2	0	田万先	淮安	2012-08-01	13905193677	1	57	2.5	54.5	1	0	0	0	0	0	76	128/88	0	0	0	0	0	0	0	0	0	0		0					39			61.1				0.88	3.09	0.85	1.85	25	0	71.4
1	707207	2	0	张孝龙	安庆	2012-08-22	6722608	1	59	1	58	1	0	0	1	0	0	60	125/85	0	0	0	0	0	0	0	0	0	0		0	35	46	10	37	32	29	10	66.9				1.33	3.98	1.34	2.34	500	0	77.2
1	707422	2	0	杜立顺	江宁	2012-08-23	13951656963	1	62	2.5	59.5	0	0	0	0	1	0	100	105/70	0	0	0	0	0	0	0	0	0	0		0	31	69	17.4	17.4	53	57	35.3	35.3	42	39		1.38	5.4	1.19	3.55	417	0	84.5
1	707426	2	0	顾如洪	宝应	2012-08-23	13773328429	0	45	2	43	0	0	0	0	0	0	64	140/80	0	0	0	0	0	0	0	0	0	0		0	33	58	64	24.1	47	44	9	47.4	50	42		0.87	3.04	1.03	1.79	139	0	69.7
1	707817	2	0	冯柏龄	马鞍山	2012-08-27	18055533626	1	62	2.5	59.5	0	0	0	0	0	0	67	130/80	0	1	0	0	0	0	1	0	0	0		0	29	48	8	33	33	32	8	62									0
1	706903	1	0	潘孟锡	安徽	2012-08-20	13575467577	1	63	30.5	32.5	1	0	0	0	0	0	108	145/95	0	0	0	0	0	0	0	0	0	0		0	34	46	9	39.1	38	28	9	69.6	42	36		1.58	3.62	1.42	1.98	48	0	64
1	707434	2	0	曹庆文	安徽	2012-08-23	13814524942	1	38	0.1	37.9	0	0	0	1	1	0	100	120/82	1	0	0	1	0	0	1	0	0	0		0	31	46	9	37	39	29	9	66.9	41	37		1.48	4.09	1.36	2.45	83	0	65.8
1	708350	2	0	郭素梅	江苏	2012-08-31	13913035305	0	63	5	58	1	0	0	0	0	0	52	150/80	0	0	0	0	0	0	0	0	0	0		0	29	49	10	32.7	40	33	10	60.9				2.55	5.35	1.13	3.41	307	0	68.6
1	707540	2	0	郭明芬	江苏	2012-08-24	13584487955	0	56	5.5	50.5	0	0	0	0	0	0	60	135/89	0	1	1	1	0	0	0	0	0	0		0	28	47	10	36.2	29	30	10	65.8				1.07	5.44	1.04	3.74	212	0	71.1
1	707793	2	0	陈有明	安徽	2012-08-27	13665554960	1	59	5	54	0	0	0	1	1	0	60	118/65	0	0	0	0	0	0	0	0	0	0		0	30	58	11	24.1	55	44	10	47.4	54	47		1.38	4.99	1.53	3.18	105	0	63.1
1	708353	2	0	季桂英	南京	2012-08-31	13813381487	0	50	0.1	49.9	1	0	0	0	0	0	70	110/60	1	0	0	0	1	0	0	1	1	0		0	33	40	7	35	39	26	7	64.8									0
1	707308	1	0	朱炳威	宿迁	2012-08-22	13809092788	1	56	0.8	55.2	0	0	0	1	1	0	76	154/102	0	0	0	1	1	0	1	1	0	0		0	34	47	10	31.9	42	32	10	60	39	37		0.61	4.97	1.58	3.18	108	0	74.8
1	708113	1	0	葛建亚	南京	2012-08-29		1	58	5	53	1	0	0	1	0	0	82	120/75	0	0	0	0	0	0	1	0	0	0		0	29	43	10	32.6	41	29	10	61.2				0.96	3.86	0.96	2.49	118	0	64.5
1	708117	1	0	方云	淮安	2012-08-29	13405506133	0	55	4	51	1	0	0	0	0	0	75	110/70	1	0	0	1	0	0	1	1	0	0		0	26	48	13	27.1	45	35	12	52.7				1.47	4.7	1.11	3.05	85	0	77.8
1	709282	2	0	马广权	南京	2012-09-08	85414167	1	56	0.1	55.9	0	0	0	0	0	0	75	134/85	0	0	0	0	1	0	0	1	0	0		0	30	49	10	35	45	33	10	65.4	37	35		1.13	4.25	1.41	2.54	577	0	68.7
1	709009	2	0	谢敬利	泗洪	2012-09-06	13815768777	1	48	7	41	0	1	0	0	1	0	60	120/70	0	0	0	0	0	0	0	0	0			0	30	45	10	39.8	40	30	11	65.7	35	35							0
1	709479	2	0	魏智美	南京	2012-09-10	13601437046	0	55	12	43	1	0	0	0	0	0	96	178/110	0	0	0	1	0	1	0	0	0	0		0					35			67.4									0
1	709199	2	0	罗国沙	南京	2012-09-07	15951697784	1	62	3	59	1	0	0	0	0	0	120	120/80	0	0	0	1	0	0	1	0	0	0		0	28	46	10	34.8	37	30	10	64				0.84	3.94	1	2.57	255	0	65.3
1	708430	1	0	高月华	江都	2012-09-02	13405562962	1	49	0.8	48.2	1	0	0	0	0	0	97	114/74	0	0	0	0	0	1	0	0	0	0		0					38			62.6				0.79	3.9	1.68	1.93	122	0	67.8
1	708412	2	0	尹晶	江苏	2012-09-11	15195996172	0	59	0.1	58.9	1	0	0	0	0	0	103	143/80	1	0	0	0	0	0	0	1	0	0		0	27	40	7	32.5	58	27	7	61.4				0.91	4.14	0.84	2.72	667	0	69.6
1	493542	2	0	张俊	溧阳	2012-09-13	13915885773	1	64	8.5	55.5	0	0	0	0	0	0	63	126/82	0	0	1	0	0	0	1	0	0	0		0	32	50	8	34	43	33	8	62.7				1.45	4.74	1.18	3.16	36	0	75.4
1	709903	2	0	陈步秀	扬州	2012-09-13	13917396406	0	57	1.5	55.5	1	0	0	0	0	0	67	130/80	0	1	0	0	0	0	0	0	0	0		0	26	46	10	23.9	41	35	10	47.7				2.32	5.47	1.11	3.5	58	0	67.5
1	709921	2	0	朱勇	江苏	2012-09-13	13951613366	1	45	5.5	39.5	0	0	0	0	0	0	88	120/75	0	1	0	0	0	0	0	0	0	0		0	28	44	10	34.1	25	29	10	63.3	28	30		1.11	5.19	1.06	3.52	163	0	63.3
1	709842	2	0	李中秀	江苏	2012-09-13	15851283949	0	49	4	45	1	0	0	0	0	0	64	120/80	0	0	0	0	0	0	0	0	0	0		0	31	58	9	22.4	44	45	9	44.5	52	45		0.4	3	1.07	1.61	112	0	66.8
1	710347	2	0	王明玲	兴化	2012-09-17		0	57	10.5	46.5	0	0	0	0	0	0	56	140/90	0	0	0	1	1	0	0	0	0	0		0	28	45	12		40		12	64				2.05	7.77	1.4	5.4	34	0	78.6
1	710258	2	0	查易香	安徽	2012-09-17	13956263113	1	57	2	55	1	0	0	0	0	0	65	135/86	0	0	1	0	0	0	0	0	0	0		0	31	50	11	35.6	35	33	11	63.8									0
1	710042	2	0	王发来	南京	2012-09-14	15951015160	1	56	3	53	1	0	0	0	0	0	65	130/70	0	0	0	1	0	0	0	0	0	0		0	31	50	11	32.4	40	39	10	53.1				1.63	5.4	1.11	3.71	362	0	64.2
1	709558	2	0	狄云息	江苏	2012-09-11	15861532200	0	51	9.5	41.5	1	0	0	0	0	0	67	145/113	1	0	0	1	1	0	0	0	0	0		0	29	42	9	35.7	28	27	9	65.6				1.03	5.42	1.28	3.34	80	0	72.6
1	711463	2	0	段玉亮	连云港	2012-09-26	15150980988	1	56	4	52	0	0	0	0	0	0	54	134/85	1	0	0	0	0	0	0	0	0	0		0	29	49	9	31.5	41	36	10	62.9	45	39		0.58	4.41	1.4	2.71	261	0	62.9
1	711103	2	0	何秀英	南京	2012-09-24	84441807	0	62	5.5	56.5	0	0	0	0	0	0	100	124/86	0	0	0	0	0	0	0	1	0	0		0	32	50	11	29.5	40	35	10	64.2				1.14	13.7	1.26	3.3	140	0	68.8
1	711332	2	0	王加平	江苏	2012-09-25	13115171170	1	62	6.5	55.5	0	0	0	0	0	0	65	120/80	0	0	0	0	0	0	0	0	0	0		0	31	54	10	23.5	43	29	11	59.4	39	32		0.47	5.26	2	3.01	45	0	75
1	708593	1	0	孙德宝	江苏	2012-09-24	13915906260	1	58	10.5	47.5	0	0	0	0	0	0	95	115/85	0	0	1	1	0	0	1	0	0	0		0	31	50	11	30.8	40	35	11	56.9				1.71	4.11	0.98	2.66	810	0	68.9
1	610007	2	0	徐德星	滁州	2012-09-19	13905501546	1	61	10.5	50.5	0	0	0	0	0	0	85	110/80	0	0	1	0	0	0	0	0	0	0		0	35	48	10	23.6	41	34	10	65.8				0.79	3.25	1.14	1.98	66	0	65.9
1	712078	2	0	李子夫	安徽	2012-10-06	15255053086	1	56	30.5	25.5	0	0	0	0	0	0	74	130/90	0	0	0	0	0	0	0	0	0	0		0	28	42	10	26.5	40	31	10	62.8				0.86	4.13	1.06	2.84	168	0	68.2
1	712779	2	0	杜惠泉	兴化	2012-10-10	13505269688	1	59	10	49	0	0	1	1	0	0	70	120/80	0	0	0	0	0	0	1	0	0	0		0	32	49	11	31.8	41	39	10	47.3				3.16	4.44	0.67	2.86	138	0	63.3
1	713920	2	0	范佳	常熟	2012-10-19	13812821989	1	31	1.5	29.5	0	0	0	0	0	0	64	120/80	0	1	1	1	0	0	0	0	0	0		0	30	68	10	28.9	47	39	10	63.8				1.67	4.72	1.18	3.08	51	0	66.4
1	713513	2	0	吴光山	安徽	2012-10-16	055-52250970	1	51	2.5	48.5	0	0	0	0	0	0	68	130/70	0	0	0	0	0	0	0	0	0	0		0	30	57	9	24.3	42	38	9	65.4				0.72	3.85	1.23	2.35	292	0	63.5
1	714192	1	0	孙国平	南京	2012-10-22	8881597	1	62	2.5	59.5	0	0	0	0	0	0	68	130/70	0	0	0	0	0	0	1	0	0	0		0	34	46	8	33.5	40	31	8	56.5									0
1	707832	1	0	邱晓梅	江苏	2012-10-17	15152376633	0	50	5.5	44.5	0	0	0	0	0	0	58	150/90	0	0	0	0	1	0	1	0	0	0		0	36	49	9	28.9	40	32	9	62.5				1.14	4.09	0.84	2.9	117	0	70.9
1	712522	2	0	刘春杏	金湖	2012-10-08	13915195566	0	51	0.1	50.9	0	0	0	0	0	0	132	120/70	1	0	0	1	1	0	0	0	0	0		0	30	51	9	36.8	30	34	9	63.9				1.75	5	0.92	3.35	186	0	58.7
1	714771	1	0	黄文桂	南京	2012-10-26	13856556330	0	60	8	52	1	0	0	0	0	0	88	119/93	0	0	0	1	0	0	1	0	0	0		0	29	46	9	38.9	50	27	9	64.8				1.55	5.04	1.27	3.16	493	0	73.4
1	718176	2	0	官华兰	江阴	2012-11-23	18651805573	0	61	1.5	59.5	0	1	0	0	0	0	162	150/90	0	0	0	0	0	0	0	0	0	0		0	35	40	12	30.5	48	31	12	59.1				2.47	6.16	0.94	4.38	130	1	77.3
1	717874	2	0	闻玉珍	连云港	2012-11-21	15105135562	0	44	6	38	0	0	0	0	0	0	84	133/82	1	0	0	0	0	0	0	0	0	0		0	30	45	11	33.8	41	35	11	63.1				1.39	4.86	1.14	3.23	143	0	73.7
1	717335	2	0	蔡如英	响水	2012-11-17	13912597616	0	57	3.5	53.5	1	1	0	0	0	0	115	140/80	0	0	0	0	1	0	0	0	0	0		0					36			66.3				1.2	6.15	1.21	4.37	103	1	81.4
1	717835	2	0	丁传江	安徽	2012-11-21	13856576489	1	55	0.3	54.7	0	1	1	0	0	0	74	105/65	0	0	1	0	0	0	0	0	0	0		0	31	48	9	37.6	43	35	9	63.5				0.91	4.86	1.22	3.22	141	0	69.8
1	717105	2	0	高桂山	泰州	2012-11-15	18651829988	1	59	4.5	54.5	1	1	0	1	1	0	76	126/78	0	0	0	0	0	0	0	0	0	0		0	30	51	9	34.1	37	30	9	60.4				0.43	2.48	1.12	1.39	27	0	67.9
1	718710	2	0	谢木小	金坛	2012-11-28	15851909795	1	59	1.5	57.5	0	0	0	1	1	0	78	140/80	0	0	0	0	1	0	1	0	0	0		0	31	44	10	36.4	34	30	10	64.5	45	50		1.56	5.54	0.96	4.02	735	0	77.8
1	718174	1	0	陆美红	泗洪	2012-11-23	13852838182	0	51	4.5	46.5	0	1	0	0	0	0	94	115/80	0	0	0	0	0	0	1	0	0	0		0	30	44	10	40.5	33	29	10	65.3				1.84	4.24	1.08	2.74	223	0	72
1	718980	2	0	范佑黎	连云港	2012-11-30	18761305539	1	52	4.5	47.5	0	0	1	0	0	0	72	130/94	0	0	1	0	0	0	1	0	0	0		0	31	48	10	38.9	46	31	10	69.7	45	37		1.09	4.65	0.99	3.2	188	0	60.7
1	718161	2	0	李永艾	南京	2012-11-23	13813815839	0	62	5.5	56.5	0	0	0	0	0	0	59	120/80	0	0	0	0	0	0	0	0	0	0		0	34	56	10	29.7	48	35	10	59.7				2.2	5.67	0.97	3.89	181	0	65.6
1	718990	1	0	吴长尧	南京	2012-11-30	13951634926	1	62	6.5	55.5	0	0	0	1	1	0	107	128/98	0	0	1	0	0	0	0	0	0	0		0	29	57	9	23.8	50	46	9	45.2				1.26	5.49	1.66	3.34	193	0	62.2
1	717946	2	0	蒋开连	南京	2012-11-22	13851199786	1	58	10.5	47.5	0	0	0	0	0	0	59	120/80	0	1	0	0	1	0	1	0	0	0		0					38			61.4				1.56	3.84	1.25	2.16	95	0	70.1
1	718144	2	0	徐辉远	宿迁	2012-11-23	13852429631	1	45	2	43	0	0	0	0	0	0	80	120/80	0	0	1	0	0	0	0	0	0	0		0	30	64	10	26.8	50	49	9	49.7	45	40		0.84	3.29	1.26	1.85	27	0	59.2
1	718155	2	0	胡振泽	宿迁	2012-11-23	13382903921	1	58	1.5	56.5	0	0	0	0	0	0	90	143/102	0	0	0	1	0	0	1	1	0	0		0	34	49	12	34.5	47	35	11	64.2				2.4	5.95	0.94	4.09	262	0	76.6
1	718165	2	0	李志江	宣城	2012-11-23	13952068220	1	44	0.1	43.9	1	0	0	1	1	0	110	146/76	0	0	0	0	1	0	1	0	0	0		0	29	39	9	34.5	39	28	11	61.8	41	34		0.89	4.2	2.07	1.99	130	0	73.1
1	718444	2	0	常金福	扬州	2012-11-26	15895720264	1	47	0.1	46.9	1	0	0	1	1	0	98	140/90	0	1	0	1	0	0	1	0	0	0		0	33	49	9	35.6	46	33	8	61.5				0.93	3.93	1.4	2.33	691	0	60.1
1	718466	2	0	李大海	东海	2012-11-26	13851214398	1	44	1.5	42.5	0	0	0	1	0	0	88	120/80	0	0	0	0	0	0	1	0	0	0		0					40			63.5				1.83	4.29	0.84	2.82	328	0	60.7
1	717969	2	0	丁亮	安徽	2012-11-22	13866409148	1	36	20.5	15.5	0	0	0	1	1	0	71	128/73	0	0	0	0	0	0	1	0	0	0		0	28	44	10	32.6	35	29	10	63.1				1.13	4.33	1.21	2.81	39	0	68.1
1	717140	2	0	翁国飞	和县	2012-11-15	13485656094	1	39	25	14	0	0	0	0	0	0	87	100/70	0	0	0	1	0	0	1	0	0	0		0					36			61.6				1.46	4.46	0.79	3.07	299	0	74.8
1	716721	1	0	陈金梁	南京	2012-11-12	13218488843	1	61	2.5	58.5	1	0	0	1	1	0	100	94/66	1	0	0	1	0	0	1	0	0	0		0	38	53	10	36	43	35	10	61.5	44	40		0.74	2.53	1.12	1.26	56	0	62.2
1	717179	1	0	何建国	盐城	2012-11-15	15150589888	1	49	0.3	48.7	1	0	0	0	0	0	18	127/90	0	0	0	0	0	0	0	0	0	0		0	29	44	13	36.5	27	29	12	62				1.01	5.07	1.06	3.5	102	0	61.7
1	715924	2	0	陈四毛	泰州	2012-11-05	15861051188	0	57	3	54	1	1	0	0	0	0	66	110/70	0	0	1	0	0	0	0	0	0	0		0					38			62				0.63	3.94	1.12	2.61	198	0	79.3
1	716157	1	0	颜忠茂	兴化	2012-11-07	18752507556	1	50	0.8	49.2	0	1	0	0	0	0	68	130/80	0	0	1	0	0	0	1	0	0	0		0	30	57	11	26.7	49	44	10	52.4	43	41		1.3	3.72	1.1	2.34	989	0	73.1
1	716751	2	0	蔡秋芳	南京	2012-11-12	13851623630	0	56	3	53	0	0	0	0	0	0	53	135/72	0	1	0	1	1	0	0	0	0	0		0	30	48	11	39.5	40	30	10	64.8				0.59	2.76	0.78	1.82	53	0	57.4
1	666884	2	0	李春斌	江宁	2012-11-07	13951079313	1	45	0.5	44.5	0	0	0	0	0	0	20	128/95	0	0	0	0	0	0	0	0	0	0		0	34	45	10	32.5	41	30	10	62.5				1.59	4.67	1.18	2.98	572	0	70.8
1	589921	2	0	索佰军	宿迁	2012-11-08	15150799588	1	42	2	40	0	0	0	0	0	0	70	126/86	0	0	0	0	0	0	0	0	0	0		0	29	64	9	26.4	56	50	9	46.5				1.36	3.88	1.41	2.17	283	0	63.3
1	715507	2	0	张双龙	丹阳	2012-11-01	13861387072	1	47	0.1	46.9	1	0	0	0	0	0	20	120/80	0	0	0	0	0	0	0	0	0	0		0	30	54	10	31.4	44	39	9	59.2	34	26		0.48	2.22	0.77	1.35	380	0	62.8
1	715537	1	0	何翠萍	安徽	2012-11-01	15821208118	0	55	1.5	53.5	0	0	0	0	0	0	40	150/90	0	0	0	0	0	0	1	0	0	0		0	27	50	9	34.1	39	34	8	61.5				1.45	2.85	0.89	1.7	54	0	70.1
1	715608	2	0	蒋罗强	宜兴	2012-11-02	13606159920	1	50	10.5	39.5	1	0	0	0	0	0	71	150/100	0	0	1	0	0	0	1	0	0	0		0	33	40	13	30.5	48	27	12	58.4				0.75	4.94	1.28	3.27	232	0	67.5
1	715449	1	0	陈克祥	淮安	2012-11-01	13813805496	1	50	4	46	1	1	0	0	0	0	131	110/80	0	0	0	1	0	0	1	0	0	0		0	33	49	11	36.4	40	33	10	64.8				1.12	4.94	1.81	2.72	67	0	66.9
1	720131	2	0	张德友	安徽	2012-12-10	13095729504	1	43	1.5	41.5	1	0	0	0	0	0	81	150/100	0	0	1	0	0	0	0	0	0	0		0	32	48	13	35.4	40	31	13	64.7				0.88	3.92	1.02	2.54	125	0	68.8
1	711633	2	0	江开银	南京	2012-12-04	13851730213	0	68	10.5	57.5	1	0	0	0	0	0	103	150/90	0	0	1	0	0	0	1	0	0	0		0					38			62.3				1.66	3.42	1.01	2.03	85	0	64.9
1	644274	2	0	李云军	皖和	2012-12-10	056-55475497	1	41	2	39	0	0	0	0	0	0	81	128/88	0	0	0	1	0	0	1	0	0	0		0	30	64	10	36.4	50	47	9	43.2	45	39		0.97	3.99	1.21	2.41	91	0	62.4
1	720220	2	0	陈瑞	射阳	2012-12-11	15380577700	1	50	0.1	49.9	0	0	0	0	0	0	72	128/80	0	1	1	0	0	0	0	1	0	0		0	31	45	11	35.5	50	32	10	63.5				2.3	4.29	1.09	2.71	99	0	68.9
1	720278	2	0	史银华	泗洪	2012-12-11	13451894858	1	55	6.5	48.5	1	0	0	0	0	0	120	11/70	0	0	0	0	0	0	0	0	0	0		0	29	48	9	36.7	35	34	9	62.4				0.83	3.46	1	2.12	544	0	75.3
1	719405	2	0	褚小马	江苏	2012-12-04		1	46	2.5	43.5	0	0	0	0	0	0	60	100/70	0	0	0	0	0	0	0	0	0	0		0					42			55.6				0.84	2.49	0.72	1.56	147	0	59.4
1	719547	1	0	王柱宝	盐城	2012-12-05	13770701621	1	64	15	49	1	0	0	1	1	0	81	130/78	0	0	1	1	0	0	0	0	0	0		0	33	50	14	36.8	35	34	13	63.9				0.76	3.82	0.9	2.57	279	0	62.1
1	719099	2	0	张志忠	射阳	2012-12-03	18021861173	1	61	10.5	50.5	1	0	0	0	1	0	20	131/81	0	1	0	0	0	1	0	1	0	0		0	31	47	10	39.7	32	30	9	69.7				1.82	5.17	1.05	3.48	372	0	71
1	719231	1	0	张军	安徽	2012-12-03	13955019279	1	41	5	36	1	0	0	1	0	0	98	142/80	0	0	0	0	1	0	1	0	0	0		0	29	38	9	35.4	31	26	9	63.5				1.11	3.97	1.39	2.29	25	0	69.2
1	719230	2	0	杨怀金	宿迁	2012-12-03	13951365606	1	57	0.1	56.9	1	0	0	0	1	0	56	146/90	0	0	0	0	0	0	0	0	0	0		0					36			63.2				0.59	3.6	1.27	2.1	89	0	67.7
1	726009	2	0	何祥林	淮安	2013-01-30	13912072869	1	42	6	36	1	0	0	1	0	0	72	120/80	0	0	0	1	0	0	0	0	0	0	0	0	29	51	10	35.3	32	33	10	64.4				1.81	4.16	0.93	2.86	93	0	73.7
1	725654	2	0	章巧凤	滁州	2013-01-28	18255052458	0	56	0.5	55.5	1	0	0	0	0	0	74	130/80	0	0	0	0	0	0	0	0	0	0	0	0					37			61.2				2.2	4.46	0.77	3.13	186	0	70.1
1	725141	1	0	沙连明	江苏扬州	2013-01-22	15152491323	1	55	6	49	1	0	0	0	1	0	60	156/75	1	0	0	0	0	0	0	0	0	0	0	0					38			60.3				0.67	3.21	1.27	2	31	0	70.8
1	725893	2	0	秦友良	江苏射阳	2013-01-29	13584163476	1	41	1	40	0	0	0	0	0	0	80	130/70	1	0	0	0	0	0	0	0	0	0	0	0					39			58.6				3.03	3.38	0.75	2.12	110	0	65.6
1	725524	1	0	殷久平	江苏溧阳	2013-01-25	13775253171	1	35	10	25	0	1	0	0	0	0	86	136/84	0	0	0	0	0	0	0	0	0	0	0	0	29	46	10	37	33	29	10	66.9				2.49	3.6	0.97	2.29	673	0	70.4
1	725666	2	0	华春	江苏扬州	2013-01-28	13705257373	1	50	10	40	0	0	0	0	0	0	54	128/75	0	0	1	0	1	0	1	0	0	0	0	0	30	47	9	34	34	31	9	63				2.4	3.87	0.81	2.49	123	0	67
1	724046	1	0	操平	江苏	2013-01-14	13805507535	1	49	5.5	43.5	1	0	0	0	0	0	71	130/80	0	0	0	1	1	0	1	0	0	0	0	0					38			63.3				0.73	2.88	1.24	1.53	284	0	69.3
1	723733	1	0	潘昌友	江苏盱眙	2013-01-10	18652931776	1	48	0.7	47.3	1	0	0	0	0	0	70	130/85	0	0	0	1	0	0	1	0	0	0	0	0	33	46	9	37	35	29	9	66.9				7.11	8.79	1.72	5.48	53	1	79
1	723747	1	0	赵吉友	江苏宿迁	2013-01-10	13815777315	1	58	0.3	57.7	0	0	0	0	0	0	88	111/83	0	0	0	0	0	0	0	0	0	0	0	0					41			57.3				0.84	3.78	1.71	2.06	242	0	70.1
1	723459	2	0	周凤英	东台	2013-01-08	13912516106	0	56	20	36	1	1	0	0	0	0	57	150/90	0	0	0	1	0	0	0	1	0	0	0	0	32	56	10	35.7	38	36	11	64.6				0.71	5.77	2.2	3.43	95	0	89.3
1	722892	1	0	张小农	南京	2013-01-03	13605168166	1	51	3.5	47.5	0	0	0	1	0	0	69	120/90	1	0	0	0	1	0	1	0	0	0	0	0	28	43	9	34.9	26	28	9	64.4				1.05	2.83	1	1.77	13	0	67.9
1	724413	2	0	陈秀霞	泗阳	2013-01-16	15850934495	0	40	10	30	1	0	0	0	0	0	78	130/84	0	0	0	0	0	0	0	0	0	0	0	0	30	48	11	33.3	41	32	11	61.9				0.6	3.45	1.03	2.12	185	0	81.9
1	724148	2	0	徐鹤松	江苏溧阳	2013-01-14	13205103805	1	49	0.3	48.7	0	0	0	0	0	0	68	110/78	0	0	0	0	0	0	0	0	0	0	0	0	29	42	9	40.5	32	25	9	71.6				0.99	4.19	1.62	2.22	665	0	69.3
1	723025	2	0	张广全	江苏南京	2013-01-04		1	40	1	39	1	0	0	0	0	0	78	133/77	1	0	0	0	0	0	0	0	0	0	0	0	30	50	10	34	33	33	10	62.7				2.41	5.61	1.29	3.47	28	0	69.5
1	723036	2	0	夏俊	江苏南京	2013-01-04	13913899916	1	30	0.3	29.7	0	0	0	0	0	0	96	129/88	0	1	0	0	0	0	0	0	0	0	0	0	32	48	10	37.5	42	30	10	67.4				0.98	4.62	1.07	3.46	287	0	72.3
1	721565	2	0	赵长贵	江苏南京	2012-12-23	13915989315	1	57	5	52	1	0	0	1	1	0	130	122/86	0	0	0	1	0	0	1	0	0	0	0	0					36			67.3				0.73	4.74	1.32	2.98	829	0	53.4
1	725784	2	0	王丰明	安徽芜湖	2013-01-28	13856593122	1	59	3	56	1	0	0	0	0	0	80	137/89	0	0	0	0	0	0	0	0	0	0	0	0					35			66.7				1.28	2.81	1.05	1.7	612	0	61
1	724321	2	0	李开龙	溧阳	2013-01-15	13961149782	1	57	3	54	1	0	0	0	0	0	65	110/70	0	0	0	0	0	0	0	1	0	0	0	0	26	44	9	36.4	30	28	9	66.3				1.35	3.24	0.88	2.01	219	0	72.9
1	723395	2	0	李秀高	江苏盐城	2013-01-08	15358228426	1	59	5	54	0	0	0	0	0	0	101	117/80	0	0	0	0	0	0	0	0	0	0	0	0	30	48	10	37.5	32	30	10	67.4				2.34	4.19	0.93	2.76	155	0	76.5
1	721046	2	0	王锡娣	江苏宜兴	2012-12-18	13584248976	0	44	2	42	1	1	0	0	0	0	68	120/80	0	0	0	0	0	0	0	0	0	0	0	0					41			56.3				1.57	2.85	0.8	1.85	89	0	74.1
1	728983	1	0	戴克平	安徽	2013-02-28	15162132429	1	42	0.5	41.5	0	0	0	1	1	0	77	104/78	0	0	1	1	0	0	1	0	0	0	0	0	31	50	10	34	43	33	9	62.7	40	37		1.69	7.03	1.25	4.92	547	1	69
1	728596	1	0	刘永好	安徽	2013-02-26	15056550000	1	49	0.5	48.5	0	0	0	1	1	0	78	136/90	1	0	0	1	1	0	1	0	0	0	0	0	29	45	10	33.3	45	30	11	62.1				0.86	4.26	1.17	2.73	37	0	74
1	729096	2	0	宋桂华	南京	2013-03-01	84591004	0	58	3.5	54.5	1	0	0	0	0	0	72	130/80	0	0	0	0	0	0	1	0	0	0	0	0	30	45	9	33.3	36	30	9	62.1				1.26	4.49	1.1	3.13	84	0	62.7
1	728205	1	0	田建苓	南京	2013-02-22	13913933565	0	57	0.6	56.4	1	0	0	0	0	0	120	118/90	0	1	0	0	1	0	1	0	0	0	0	0	30	45	10	37.8	35	28	10	68				1.26	4.12	1.15	2.65	68	0	61.9
1	727178	2	0	徐富才	安徽	2013-02-16	15255023155	1	37	1.5	35.5	0	0	0	0	0	0	82	125/80	0	0	0	1	0	0	0	0	0	0	0	0	30	45	9	33.3	36	30	9	62.1				0.86	4.52	1.83	2.52	243	0	76.7
1	727393	1	0	孟朝阳	响水	2013-02-17	13814367762	1	51	2.5	48.5	1	1	0	0	0	0	65	130/80	0	0	0	1	0	0	1	0	0	0	0	0					36			66.3				1.95	5.38	1.07	3.81	330	0	70.1
1	726283	2	0	杨军	江苏南京	2013-02-01	84519401	1	44	0.1	43.9	0	0	0	0	0	0	71	135/90	0	0	0	1	1	0	0	0	0	0	0	0	34	51	9	35.3	38	33	9	64.4				0.83	3.82	1.16	2.36	216	0	72.4
1	720525	2	0	桓新宇	丹阳	2013-03-21	15262961011	1	33	0.3	32.7	1	0	0	1	0	0	74	110/90	0	0	0	1	1	0	1	0	0	0	0	0	37	50	10	34	35	33	10	62.7				5.25	5.87	0.93	3.83	288	0	67.1
1	731593	2	0	曹金娣	江苏仪征	2013-03-21	18905252708	0	36	5	31	1	0	0	0	0	0	80	120/70	1	0	0	0	0	0	0	0	0	0	0	0	26	43	10	39.5	38	26	10	70.4				0.5	2.6	0.98	1.69	293	0	81.2
1	579047	1	0	朱龙成	安徽	2013-03-22	13965430584	1	55	6	49	1	1	0	0	0	0	74	140/100	0	0	0	0	1	0	1	0	0	0	0	0					37			62.3				1.24	4.05	1.08	2.59	27	0	70.3
1	731142	1	0	周双宝	江苏高淳	2013-03-18	13851978085	1	55	2.5	52.5	1	0	0	1	1	0	76	130/88	0	0	1	1	0	0	1	0	0	0	0	0					38			60.5				2.01	4.9	0.98	3.19	159	0	73.3
1	731121	2	0	朱晓凤	江苏海安	2013-03-18	18651161251	0	50	3	47	1	0	0	0	0	0	70	120/88	0	0	1	1	1	0	0	1	0	0	0	0	27	44	10	36.4	35	28	10	66.3				1.03	5.58	1.93	3.16	174	0	71.4
1	730227	1	0	张飞龙	江苏宿迁	2013-03-11	13952298888	1	42	20	22	1	0	0	0	0	0	71	120/82	0	0	0	0	0	0	0	0	0	0	0	0					38			61.4				0.74	3.85	1.46	2.25	113	0	66.3
1	729393	1	0	陈雪龙	江苏南京	2013-03-04	13862233605	1	49	2.5	46.5	0	0	0	0	0	0	69	128/80	0	0	0	1	1	0	1	0	0	0	0	0	32	50	9	36	38	32	9	65.4				1.77	4.46	1.25	2.92	81	0	75.4
1	731890	2	0	阚顺兰	江苏南京	2013-03-25	13047528090	0	59	5.5	53.5	1	0	0	0	0	0	80	117/93	0	0	0	1	1	0	0	1	1	0	0	0	28	56	8	25	39	42	8	48.9				1.84	4.4	1.1	2.69	251	0	70.2
1	729784	2	0	卢梅仙	江苏溧阳	2013-03-07	13401491923	0	53	2	51	0	0	0	0	0	0	82	120/85	0	0	0	1	0	0	1	0	0	0	0	0					37			62.4				1.7	3.06	1.05	1.8	522	0	67.6
1	731164	2	0	戴学才	江苏盐城	2013-03-18	15105101881	1	57	17.5	39.5	0	0	0	0	0	0	88	140/100	0	1	1	0	0	0	0	0	0	0	0	0	33	50	10	34	35	33	10	62.7				1.68	4.39	0.89	2.89	274	0	61.5
1	603672	1	0	汤敏	江苏镇江	2013-03-05	8852885	1	58	0.5	57.5	0	0	0	0	0	0	55	110/84	1	0	0	0	1	0	0	0	0	0	0	0	34	49	8	34.7	40	32	8	63.7				2.35	2.35	0.86	1.12	163	0	68.7
1	729817	2	0	周桂英	江苏兴化	2013-03-07	13961069689	0	60	5.5	54.5	0	0	0	0	0	0	73	136/79	0	1	0	0	0	0	0	0	0	0	0	0	24	43	10	34.9	32	28	10	64.4				1.06	2.68	1.06	1.49	423	0	68.5
1	729100	1	0	高兆铭	江苏南京	2013-03-01	13062580690	1	60	35.5	24.5	1	0	0	1	1	0	93	130/77	0	1	0	0	0	0	0	0	0	0	0	0					42			54.5				0.71	4.35	1.32	2.89	61	0	77
1	729436	2	0	吴志良	江苏宜兴	2013-03-04	13584220098	1	63	5	58	1	0	0	0	1	0	72	130/82	0	1	1	0	1	0	1	0	0	0	0	0	29	52	9	36.5	41	33	9	65.9				2.86	4.13	1.1	2.43	55	0	65.7
1	735839	1	0	王占怀	建湖	2013-04-25	13952023444	1	53	12	41	1	0	0	0	0	0	64	120/80	0	1	0	1	0	0	0	1	0	0	0	0	28	51	10	37.3	42	32	10	66.9	39	32		0.55	3.52	1.1	2.23	163	0	65.5
1	736488	2	0	王伟林	江苏南京	2013-04-30	13236402656	0	60	0.3	59.7	0	0	0	0	0	0	70	120/80	0	1	0	0	0	0	0	0	0	0	0	0	31	47	9	40.4	29	28	9	71.1				0.68	3.52	1.54	2.01	636	0	72.2
1	736337	2	0	言科	南京	2013-04-29	025-58674689	1	31	2.5	28.5	0	0	0	0	0	0	78	130/75	0	0	0	1	0	0	1	0	0	0	0	0	30	48	10	33.3	44	32	10	61.9	35	35		2.91	4.9	1.15	2.92	138	0	71.8
1	735773	2	0	吕杏英	江苏宜兴	2013-04-24	18018376069	0	54	4	50	1	0	0	0	0	0	64	120/85	0	0	1	0	0	0	1	0	0	0	0	0	26	46	10	32.6	41	31	10	61									0
1	735060	2	0	陈修明	安徽	2013-04-19	13685692320	1	60	4	56	0	0	0	1	0	0	61	120/80	0	0	1	0	0	0	1	0	0	0	0	0	30	43	9	34.9	34	28	9	64.4				1.93	3.7	1.36	2.11	233	0	73.2
1	735577	1	0	胡新花	江苏泗洪	2013-04-23	13482215045	0	48	0.1	47.9	0	0	0	0	0	0	120	120/70	0	0	1	0	0	0	1	0	0	0	0	0	25	40	10	32.5	45	27	10	61.4	33	33		0.59	1.93	0.91	0.95	376	0	66.4
1	734714	2	0	刘秀英	建湖	2013-04-16	13851417176	0	70	11	59	1	0	0	0	0	0	62	104/70	1	0	0	0	0	0	0	0	0	0	0	0	28	45	10	33.3	31	30	10	62.1				1.49	4.47	0.91	2.88	213	0	69.2
1	734730	2	0	赵国全	南京	2013-04-16	15951613491	1	46	5	41	0	0	0	0	0	0	82	120/75	0	1	0	0	0	0	0	0	0	0	0	0	29	50	8	34	33	33	8	62.7				0.65	2.43	0.89	1.51	3	0	59.4
1	734992	2	0	喻学良	江苏南京	2013-04-18	15150781639	1	50	1.5	48.5	1	0	0	0	0	0	107	130/85	0	0	0	1	0	0	1	1	0	0	0	0	28	45	9	35.6	42	29	9	65.2	39	31		1.16	3.91	1.2	2.5	64	0	64.2
1	725088	1	0	葛先松	江苏南京	2013-04-12	13913816149	1	49	2	47	0	0	0	0	0	0	98	115/70	0	1	0	1	1	0	1	0	0	0	0	0	34	51	11	35.3	41	33	11	64.4	38	36		0.89	2.32	0.97	1.27	137	0	67.9
1	734603	2	0	徐德宏	扬州	2013-04-15	15895768217	1	56	10	46	1	1	0	1	1	0	137	125/86	0	0	1	0	0	0	0	0	0	0	0	0	31	46	9	34.8	39	30	9	64				1.91	4.83	1.47	2.93	595	0	73
1	732837	2	0	李淑秋	南京	2013-04-01	15312021168	0	74	16	58	1	0	0	0	0	0	52	110/74	0	1	0	0	0	0	1	0	1	0	0	0	28	42	9	33.3	29	28	9	62.4				1.5	2.88	0.89	1.72	149	0	80.1
1	733956	1	0	向龙喜	安徽	2013-05-20	13637137816	1	45	1	44	0	0	0	0	0	0	92	125/72	0	0	0	1	0	0	0	1	0	0	0	0	33	62	10	21	48	49	10	41.8	43	44		3.49	5.64	1.07	3.65	68	0	70.1
1	727986	2	0	赵恒存	东台	2013-04-11	15962034046	1	43	18	25	1	0	0	1	1	0	78	120/88	0	0	1	0	0	0	0	0	0	0	0	0	34	58	10	24.1	34	44	10	47.4				1.16	5.06	1.44	3.32	84	0	77.6
1	734013	2	0	马昌云	江苏南京	2013-04-10	18951817188	1	48	0.1	47.9	0	0	0	0	0	0	58	108/84	1	0	0	0	0	0	0	0	0	0	0	0	35	47	10	34	33	31	10	63				0.64	4.38	1.79	2.35	46	0	72.4
1	732852	1	0	李东升	甘肃	2013-04-01	18013958180	1	33	0.5	32.5	1	0	0	0	0	0	70	120/70	0	0	0	0	0	0	0	0	0	0	0	0					38			61.2				1.17	3.95	1.37	2.18	110	0	71.6
1	685053	2	0	王怀居	江苏姜堰	2013-04-03	13625174300	0	64	6.5	57.5	0	0	0	0	0	0	63	130/80	0	0	0	1	0	0	1	0	0	0	0	0	32	48	10	37.5	34	30	10	67.4				0.85	2.91	1.33	1.45	104	0	74.5
1	732810	2	0	蒋宝荣	江苏常州	2013-04-01	13861006228	1	58	0.4	57.6	0	0	0	0	0	0	51	140/86	0	0	0	0	0	0	0	0	0	0	0	0					37			60.7				1.26	3.98	1.09	2.59	956	0	71.8
1	731588	1	0	徐品仙	江苏宜兴	2013-04-26	13771338555	0	51	10.5	40.5	1	0	0	0	0	0	90	130/80	0	0	0	0	0	0	1	0	0	0	0	0					36			66.4				0.83	2.98	0.49	2.16	27	0	57
1	735041	2	0	陈国亮	江苏南京	2013-04-18	13951940076	0	63	5	58	1	0	0	0	0	0	62	132/82	0	0	1	0	0	0	0	0	0	0	0	0	27	41	9	31.7	42	28	9	60.2				1.32	2.82	0.68	2.04	119	0	62.5
1	734001	2	0	辛峰	江苏张家港	2013-04-10	13921990862	1	35	18	17	0	0	1	0	0	0	78	140/90	0	0	0	0	0	0	0	0	0	0	0	0	31	48	10	31.3	44	33	10	59	51	35		1.29	5.07	1.23	3.43	241	0	69.9
1	735144	1	0	沈康	南京六合	2013-04-19	13913355128	1	30	0.1	29.9	1	0	0	0	1	0	105	118/84	1	0	0	1	0	0	0	0	0	0	0	0	30	55	10	27.3	53	40	10	52.5	58	42		1.18	3.23	0.95	2.03	244	0	78.6
1	734020	2	0	於美凤	江苏如东	2013-04-10	13770559226	0	57	5	52	0	1	1	0	0	0	74	120/70	0	1	0	0	0	0	0	0	0	0	0	0	26	44	10	34.1	30	29	10	63.3				1.27	3.18	0.91	1.9	97	0	69.4
1	733705	2	0	陆家俊	江苏海安	2013-04-08	13851547966	1	30	20	10	0	0	0	1	0	0	86	131/85	0	0	0	1	0	0	0	0	0	0	0	0	30	50	10	36	32	32	10	65.4				0.61	2.32	0.63	1.44	413	0	54.1
1	728486	2	0	杨家林	泗阳	2013-05-30	13951370390	1	56	10	46	1	0	0	1	1	0	80	120/78	0	1	1	0	0	0	0	0	0	0	0	0	35	47	10	34	38	31	10	63				1.02	2.22	1.07	1.08	65	0	68.7
1	740731	1	0	史乃儒	江苏宜兴	2013-06-04	13771372778	1	60	2.5	57.5	0	0	0	0	0	0	70	140/80	1	0	1	1	0	0	1	0	0	0	0	0	35	44	10	34.1	39	29	10	63.3	32	33		0.78	4.96	1.85	2.93	42	0	69.3
1	740361	2	0	孙建梅	安徽	2013-05-31	13155038286	0	50	10	40	0	1	0	0	0	0	127	110/90	0	0	1	1	0	0	0	0	0	0	0	0	28	43	9	34.9	32	28	9	64.4				1.31	5.8	1.48	3.77	426	0	68.2
1	740236	2	0	陈耀祚	南京	2013-05-30	13601461876	1	66	34	32	1	0	0	0	0	0	65	136/80	0	0	0	0	0	0	1	0	0	0	0	0					39			59.2				0.75	2.78	1.25	1.44	190	0	61.8
1	724321	1	0	李开龙	溧阳	2013-05-24	13961149782	1	57	0.5	56.5	0	1	0	0	0	0	70	124/73	0	0	1	0	0	0	0	0	0	0	0	0	26	44	9	36.4	30	28	9	66.3				0.53	2.14	1.1	0.99	91	0	63.2
1	739720	1	0	居骏	江苏扬州	2013-05-27	13901448820	1	49	20	29	0	0	0	1	1	0	70	120/80	0	1	0	1	0	0	1	0	0	0	0	0	37	52	10	32.7	39	35	10	60.7	43	42		1.13	4.59	1.23	2.87	46	0	64.9
1	739856	2	0	徐伟君	常熟	2013-05-27	13814929508	1	62	3	59	1	0	0	1	1	0	60	140/90	0	0	0	0	0	0	1	0	0	0	0	0	36	49	9	34.7	30	32	9	63.7				1.16	3.43	1	2.26	678	0	72.4
1	738872	2	0	许玲	江苏南京	2013-05-20	13776674350	0	45	20	25	1	0	0	0	0	0	62	130/85	0	1	1	0	0	0	0	0	0	0	0	0	30	42	9	33.3	30	28	9	62.4				0.81	3.04	1.26	1.74	233	0	71.8
1	738443	1	0	纪秀娣	江苏南京	2013-05-16	13705189187	0	61	2	59	0	0	0	0	0	0	990	110/80	0	0	0	1	0	0	1	0	0	0	0	0	28	41	8	36.6	39	26	8	66.8	35	31		0.68	3.74	1.32	2.13	47	0	67
1	738061	1	0	罗永宝	南京	2013-05-13	15305171203	1	40	1.5	38.5	0	0	0	0	0	0	72	130/80	0	0	0	0	0	0	1	0	0	0	0	0	33	49	11	38.8	39	30	11	69	40	30		1.09	3.64	0.61	2.66	326	0	64.6
1	738186	2	0	李建中	丹阳	2013-05-14	13506101399	1	44	6	38	0	0	0	0	0	0	62	120/70	1	0	0	0	0	0	0	0	0	0	0	0	36	50	10	32	42	34	10	59.9				1.73	3.88	0.73	2.69	293	0	59.7
1	699540	2	0	陆土林	江苏宜兴	2013-05-09	13585031600	1	51	1	50	0	0	0	1	1	0	62	130/85	0	1	0	0	0	0	1	0	0	0	0	0	32	45	10	33.3	29	30	10	62.1	30	30		2.89	4.49	1.15	2.85	357	0	67.4
1	737188	2	0	管素琴	江苏射阳	2013-05-06	58884120	0	55	4	51	1	0	0	0	0	0	76	140/70	0	0	1	0	0	0	0	0	0	0	0	0	26	40	10	35	33	26	10	64.8				0.77	3.89	1.45	2.29	226	0	58.8
1	738832	1	0	尹作玲	江苏	2013-05-20	13813979892	0	64	8	56	1	0	0	0	0	0	53	126/78	0	0	0	1	0	0	1	1	0	0	0	0	30	46	8	30.4	38	32	8	57.9	40	33		1.65	4.02	0.94	2.61	326	0	67.3
1	740560	2	0	高平	江苏盐城	2013-06-03	15851107508	0	51	7	44	0	0	0	0	0	0	70	111/70	0	1	0	1	0	0	0	0	0	0	0	0	35	51	10	35.3	36	33	11	64.4				0.57	3.41	1.11	2.12	520	0	68.3
1	737893	2	0	陈腊妹	江苏溧阳	2013-05-12	13961279930	0	59	6	53	0	1	0	0	0	0	80	116/70	0	0	0	1	0	0	0	1	0	0	0	0	26	48	10	35.4	34	31	11	64.7				1.21	3.44	1.12	2.12	398	0	56.3
1	727634	1	0	彭正高	江苏盐城	2013-05-24	13813419759	1	56	8	48	1	0	0	0	0	0	88	120/90	0	0	0	0	0	1	0	0	1	0	0	0	36	53	11	34	43	35	10	62.4	43	37		1.36	3.95	1.1	2.52	474	0	74.9
1	738521	2	0	韩开春	江苏南京	2013-05-16	18260025369	1	75	40.5	34.5	0	0	0	0	0	0	63	140/80	0	0	0	0	0	0	0	0	0	0	0	0	30	53	15	35.8	44	34	15	65				0.92	4.26	0.86	3.07	1005	0	66.5
1	738022	2	0	宋东辉	江苏大丰	2013-05-13	15862057799	0	45	1.5	43.5	1	1	0	0	0	0	78	120/80	0	0	1	1	1	1	0	0	0	0	0	0	33	50	9	36	42	32	9	65.4				1.56	4.95	1.14	3.34	484	0	74.6
1	739154	2	0	陈礼军	江苏兴化	2013-05-21	13022530108	1	59	0.1	58.9	0	0	0	1	1	0	66	97/64	0	1	1	0	0	1	0	0	0	0	0	0	34	49	10	38.8	32	30	10	69				0.92	3.39	1.05	2.15	871	0	74.6
1	528442	2	0	王宝珠	响水	2013-05-13	15366532182	1	65	10.5	54.5	1	0	0	0	0	0	61	120/80	0	1	0	1	1	0	0	1	0	0	0	0	35	54	10	38.9	43	33	11	68.8				0.58	2.83	1.04	1.78	138	0	69.5
1	738070	2	0	张强	安徽	2013-05-13	13955010176	1	63	4	59	1	0	0	0	0	0	60	135/60	0	0	0	1	1	1	0	1	0	0	0	0	37	53	10	35.8	38	34	11	65				1.39	4.45	1.29	2.77	48	0	60.7
1	738165	1	0	周巧山	江苏泰州	2013-05-14	13852894939	1	63	5	58	1	0	0	1	1	0	75	110/75	0	0	0	0	1	0	0	0	0	0	0	0	34	53	10	35.8	47	34	10	65	38	32		1.99	5.68	1.33	3.7	194	0	78.3
1	738204	2	0	葛英秀	安徽	2013-05-14	5310788	0	62	12	50	1	0	0	0	0	0	63	195/109	0	0	0	0	0	0	0	0	0	0	0	0	35	56	14	30.4	52	39	13	57.1	59	35		2.08	4.74	1.26	2.96	437	0	59.9
1	738912	2	0	徐立忠	盐城响水	2013-05-20	13625134193	1	66	17	49	1	0	0	0	0	0	64	148/66	0	0	0	1	1	0	0	0	0	0	0	0	33	44	10	34.1	29	29	10	63.3				1.14	3.65	1.09	2.28	148	0	69.2
1	736834	2	0	沙欢庆	江苏如皋	2013-05-03	13706274385	0	61	8	53	1	0	0	0	0	0	60	130/80	0	0	1	1	1	0	1	1	0	0	0	0	28	41	10	36.6	44	26	10	66.8				1.23	3.21	0.89	1.95	139	0	68.5
1	741198	2	0	黄秀芹	马鞍山	2013-06-07	15998738064	0	60	5.5	54.5	0	0	0	0	0	0	70	145/70	0	0	0	1	0	0	0	0	0	0	0	0	34	50	10	36	36	32	10	65.4				2	3.89	0.9	2.71	43	0	75.4
1	729817	2	0	周桂英	江苏兴化	2013-06-18	13961069689	0	60	5.5	54.5	0	0	0	0	0	0	75	135/82	0	1	0	0	0	0	0	0	0	0	0	0	24	43	10	34.9	32	28	10	64.4				1.26	5.14	1.2	3.48	100	0	66.3
1	741525	2	0	张大春	江苏南京	2013-06-11	13951759240	1	56	5.5	50.5	1	0	0	0	0	0	78	118/80	0	0	0	1	0	0	0	0	0	0	0	0	34	51	10	35.3	36	33	11	64.4				0.55	3.04	1.2	1.8	34	0	78.6
1	494063	2	0	徐丽媛	扬州	2013-06-17	83697632	0	66	7.5	58.5	0	0	0	0	0	0	61	120/80	0	1	0	1	0	0	0	0	0	0	0	0	26	40	8	35	28	26	8	64.8				1.78	2.87	0.94	1.64	195	0	69.2
1	711945	2	0	沈建忠	江苏射阳	2013-06-12	15351555880	1	56	1.5	54.5	1	0	0	0	0	0	60	150/60	0	0	1	1	0	0	1	0	0	0	0	0	35	52	9	38.5	38	32	9	68.4				1.52	3.84	0.98	2.46	133	0	77.2
1	741732	2	0	张明达	江苏	2013-06-13	6635299	1	61	7	54	0	0	0	0	0	0	63	95/60	0	0	0	1	0	0	0	1	0	0	0	0	35	51	10	33.3	42	34	11	61.7				2.55	4.33	0.86	2.82	70.4	0	64.8
1	741146	2	0	曹伯康	宿迁	2013-06-07	13951360268	1	57	6	51	0	1	0	1	1	0	85	128/92	0	0	0	0	0	0	0	1	0	0	0	0	29	53	8	30.2	39	37	8	57.1	42	31		1.16	3.86	1.02	2.59	242	0	65.9
1	741470	1	0	朱辅强	江苏宿迁	2013-06-10		1	38	1.5	36.5	0	0	0	0	0	0	90	118/90	0	0	0	0	0	0	1	0	0	0	0	0	34	51	9	33.3	42	34	9	61.7	39	37		1.78	5.03	1.4	3.08	183	0	69.1
1	741469	1	0	张典林	安徽	2013-06-10	13956661688	1	50	12	38	0	0	0	0	0	0	69	143/94	0	0	0	0	0	0	1	0	0	0	0	0	30	48	10	33.3	40	32	10	61.9	39	37		0.71	4.16	1.72	2.42	42	0	68.1
1	740669	2	0	顾惠芬	南京	2013-06-03	5324339	0	55	6	49	0	0	0	0	0	0	70	110/70	0	1	0	0	0	0	1	0	0	0	0	0	29	46	9	39.1	31	28	9	69.6				0.49	3.38	1.32	1.92	160	0	67.9
1	740391	2	0	景惠年	江苏南京	2013-05-31	13901465162	1	57	5	52	0	0	0	0	0	0	57	140/82	0	0	1	1	1	0	0	0	0	0	0	0	33	48	10	33.3	35	32	10	61.9				1.86	3.8	1.08	2.29	236	0	84.8
1	739118	2	0	胡志英	江苏丹阳	2013-06-05	13951275656	0	44	6	38	0	1	0	0	0	0	66	110/70	0	0	0	0	0	0	1	0	0	0	0	0	28	45	10	37.8	29	28	10	68				0.58	3.68	1.47	2.05	264	0	69.7
[truncated: 26 more columns]

## Sheet: control group
		BMI	吸烟	饮酒	TC	基因型	LAD	组别
1	43	21	0	0	0	TT	27	0
1	43	26.9	1	1	0	TC	31	0
1	48	20.9	0	0	0	CC	35	0
1	58	22	0	0	0	TC	33	0
1	58	25.2	0	0	0	TC	31	0
1	59	23.2	0	1	0	TT	35	0
0	71	18.8	0	0	0	CC	32	0
0	55	18.2	0	0	0	TC	24	0
1	49	23.1	0	0	0	TT	27	0
1	41	24	0	0	0	CC	36	0
0	51	26.2	0	0	0	CC	29	0
1	42	17.5	0	0	0	TT	26	0
1	36	23	0	0	0	CC	20	0
1	72	22.4	0	0	0	CC	21	0
1	23	27.7	0	0	1	TC	37	0
1	22	22	0	0	0	TC	29	0
1	41	22.3	0	0	0	TT	35	0
1	55	20	0	0	0	TC	25	0
1	43	18.9	0	0	0	TC	21	0
1	42	23.9	1	0	0	CC	34	0
1	21	25.7	0	0	0	TC	27	0
1	41	25.6	0	0	0	TT	36	0
1	72	26.8	0	0	0	TC	35	0
1	46	20.5	0	0	0	TC	34	0
0	17	20	0	0	0	TC	30	0
1	19	21.8	0	0	0	TC	33	0
1	16	22.4	1	1	0	TC	23	0
0	66	23.8	1	0	0	CC	30	0
0	40	23.6	0	0	0	TC	26	0
0	62	26.8	0	0	0	TC	28	0
1	37	21.6	1	0	0	CC	29	0
1	16	26.2	0	0	0	TC	34	0
0	25	24.3	0	0	0	CC	27	0
1	20	24.9	0	0	0	CC	25	0
1	14	22.8	0	0	0	TT	30	0
0	75	22.9	0	0	0	TT	32	0
1	13	23.2	0	0	1	CC	35	0
1	44	21.1	0	0	0	CC	28	0
0	54	24.8	0	0	0	TC	31	0
1	44	21.5	1	0	0	TT	32	0
1	60	23.2	0	0	0	CC	32	0
1	60	23.5	0	0	0	CC	27	0
1	65	22.4	0	0	0	CC	21	0
1	50	30.2	0	0	0	TT	33	0
1	46	22.2	1	1	0	TC	29	0
0	67	21.2	1	0	0	TC	36	0
0	73	27.9	0	0	1	TC	34	0
1	62	27.3	0	0	0	TC	33	0
0	46	23.5	1	1	0	CC	36	0
0	42	29	1	0	0	TT	30	0
1	62	22.6	1	0	0	CC	35	0
1	68	27.6	0	0	0	TC	30	0
0	46	22.6	0	0	0	TT	29	0
1	72	26.9	0	0	0	TC	30	0
0	55	20.6	0	0	0	TC	33	0
0	66	21.1	1	1	0	TC	32	0
1	56	21.7	0	0	0	CC	35	0
1	48	19.3	0	0	0	TT	38	0
1	66	23.3	0	0	1	TC	30	0
1	47	22.4	0	0	1	TC	25	0
1	46	24.9	0	0	0	CC	35	0
1	45	24.7	0	0	0	TC	29	0
1	39	22.6	0	0	0	TT	29	0
1	20	25.1	0	0	0	TC	38	0
1	20	19.9	0	0	0	TC	32	0
1	56	24	0	0	0	CC	37	0
1	56	28.9	0	0	0	TT	37	0
1	35	29.5	0	0	0	TC	35	0
1	37	29.6	0	0	0	CC	35	0
1	22	21.5	0	0	0	TT	34	0
0	21	23.5	0	0	0	CC	28	0
1	55	24.5	0	0	0	TC	40	0
1	32	27.4	0	0	0	CC	38	0
1	47	23.6	0	0	0	CC	33	0
1	47	24	0	0	0	CC	37	0
0	73	22.7	0	0	0	TC	29	0
1	36	25.5	1	1	0	TC	36	0
1	18	26.9	0	0	0	TT	35	0
1	27	20.8	0	0	0	CC	38	0
1	49	20.1	0	0	0	TC	31	0
0	35	28.3	0	0	0	TC	31	0
1	38	27	0	0	0	TT	22	0
0	58	23.5	0	0	0	CC	24	0
0	21	22.9	0	0	0	CC	34	0
1	56	18.1	1	1	0	CC	27	0
1	44	25.5	0	0	0	TT	34	0
1	43	25.8	0	0	0	TC	38	0
1	44	27.5	1	0	0	TC	33	0
0	48	24	0	0	0	CC	24	0
0	23	24.9	0	0	0	TC	36	0
0	60	23.7	0	0	0	TC	39	0
1	23	20	0	0	0	TC	39	0
1	31	25	0	0	1	TT	28	0
1	81	23.5	1	1	0	TC	37	0
0	71	21.3	0	1	0	TC	33	0
0	71	25.5	0	0	0	TC	38	0
1	60	24.6	0	0	0	TC	30	0
0	38	23.7	1	0	0	TC	34	0
1	63	24.2	0	0	0	TT	35	0
0	60	26	0	0	0	TC	32	0
1	49	28	0	1	0	TT	31	0
1	30	25.9	0	0	0	CC	30	0
1	47	23.8	0	0	0	CC	29	0
0	70	25.4	0	0	0	TC	33	0
0	62	19.2	0	0	0	CC	33	0
1	28	30.9	0	0	0	TC	33	0
1	62	26.7	0	0	0	TC	28	0
1	32	25.9	0	0	0	TC	29	0
1	59	23.8	0	0	0	CC	26	0
1	21	25.4	0	0	0	TC	34	0
1	73	19.2	0	0	0	TC	33	0
1	38	28.4	1	0	0	CC	31	0
0	59	26.7	1	0	0	TC	27	0
0	62	27	1	0	0	TC	26	0
1	60	28.5	0	0	0	TT	35	0
1	34	22.1	0	0	0	TC	31	0
0	49	32.7	0	0	0	TC	31	0
0	66	23.7	0	0	1	TC	33	0
1	49	24.3	1	0	0	CC	28	0
1	35	24	0	0	0	TC	29	0
0	70	26	0	0	0	TT	32	0
0	69	25.8	1	1	1	CC	31	0
1	63	25.1	0	0	0	CC	33	0
1	43	19.9	0	0	0	TC	30	0
0	71	24	0	0	0	CC	37	0
1	63	28.9	0	0	1	TC	26	0
1	35	29.5	1	0	0	TC	31	0
1	60	29.6	1	1	0	TC	26	0
1	35	21.5	0	0	0	TC	28	0
0	65	22.4	0	0	0	CC	26	0
1	45	23.4	0	0	0	TC	28	0
0	54	26.3	0	0	0	CC	30	0
0	19	22.5	0	1	0	TC	26	0
1	48	22.9	0	0	0	TT	29	0
0	56	21.6	0	0	0	TC	33	0
1	61	16.9	0	0	0	CC	28	0
0	55	25.1	0	0	0	TC	37	0
1	63	28	0	0	0	CC	35	0
1	48	22.3	0	0	0	TC	28	0
1	50	21.9	0	0	0	CC	29	0
1	62	25.9	0	0	0	TC	32	0
1	54	24.1	0	0	0	CC	30	0
1	57	24.9	0	0	0	TC	28	0
1	65	23.8	0	0	0	CC	38	0
1	35	22.7	0	0	0	TT	29	0
0	46	23.2	0	0	0	TC	27	0
1	57	24.3	0	0	1	TC	27	0
1	43	21.8	1	1	0	TT	25	0
1	70	22.4	0	0	0	TC	28	0
0	34	26.5	0	0	0	TT	30	0
0	44	25.9	1	0	0	CC	34	0
1	61	24.3	0	0	0	TT	30	0
1	53	26.5	0	0	0	CC	35	0
1	59	26.5	0	0	0	TC	33	0
1	41	22.6	0	1	0	TC	27	0
0	51	26.9	0	0	0	TC	32	0
1	44	20.8	0	0	0	TC	34	0
0	38	23.4	0	1	0	TC	31	0
0	30	24.5	0	0	0	TC	30	0
1	53	25.9	0	0	0	CC	27	0
0	39	25.4	0	0	0	TT	28	0
1	50	21.7	1	1	0	CC	26	0
1	46	25.9	0	0	0	TC	29	0
1	21	20.7	0	0	0	TT	30	0
0	72.5	24	0	0	0	TC	31	0
0	38.5	21.1	0	0	0	CC	29	0
1	57.5	22	0	0	0	TC	30	0
1	36.5	20.2	0	0	0	CC	32	0
1	69.5	29.5	0	0	0	TT	29	0
1	44.5	22.6	1	0	0	CC	38	0
0	72.5	20.3	0	0	0	TC	25	0
1	28.5	21.6	0	1	0	CC	33	0
0	65.5	19.7	0	0	0	TT	28	0
1	66.5	20.2	0	0	0	CC	27	0
1	54.5	20.2	1	0	0	TT	29	0
1	70.5	21.5	0	0	0	CC	36	0
0	59.5	24	0	0	0	TC	34	0
0	73.5	23.8	1	1	1	CC	44	0
0	61.5	27	0	0	0	CC	29	0
1	69.5	22	0	0	0	CC	27	0
0	62.5	22.6	0	0	0	TT	30	0
1	62.5	27	1	1	0	TC	28	0
0	71.5	21.8	1	0	0	TC	29	0
1	70.5	24.5	0	0	0	TC	32	0
1	61.5	18	1	1	0	TC	33	0
0	34.5	25.5	0	0	0	CC	33	0
1	69.5	21.6	0	0	1	TC	29	0
1	58.5	25	1	1	0	TC	32	0
0	70.5	29.7	0	0	0	TC	37	0
0	71.5	22.3	1	1	0	TC	30	0
1	79.5	28	0	0	0	TC	29	0
1	43.5	22.1	0	0	0	TT	25	0
1	38.5	23.8	0	0	0	CC	29	0
0	44.5	25	1	0	0	CC	31	0
0	54.5	23.3	0	0	0	TC	40	0
1	80.5	23.1	0	0	1	TT	35	0
1	46.5	24.2	1	1	0	CC	30	0
0	64.5	25.8	1	0	0	TC	31	0
1	62.5	27.1	0	0	0	CC	36	0
1	58.5	28	0	0	0	TC	28	0
0	65.5	22.4	0	0	0	CC	32	0
0	69.5	22.7	0	0	0	TC	33	0
1	69.5	28.3	1	0	1	CC	34	0
0	68.5	22.5	0	0	0	TT	31	0
1	50.5	26.7	0	0	0	TC	30	0
0	59.5	27	0	0	0	TC	30	0
1	79.5	28.5	0	0	0	TC	30	0
1	72.5	22.1	0	0	0	TT	35	0
0	56.5	32.7	1	0	0	CC	31	0
1	63.5	23.6	0	0	0	TC	35	0
1	64.5	22.3	0	0	0	TC	35	0
1	69.5	23.7	1	1	1	TC	33	0
0	30.5	24.3	0	0	0	CC	27	0
1	64.5	30.6	0	0	0	CC	33	0
1	60.5	26.4	0	0	0	TT	34	0
1	63.5	24	0	0	0	TC	33	0
1	55.5	26	0	0	0	TC	27	0
1	48.5	25.8	0	0	0	TC	34	0
1	56.5	23	0	0	0	CC	38	0
0	68.5	22.6	0	0	0	TT	32	0
1	36.5	21.9	0	0	0	TC	33	0
1	66.5	24.9	1	1	0	CC	29	0
1	63.5	26.1	0	0	0	TT	30	0
0	45.5	24.4	1	0	0	TC	27	0
0	53.5	24.2	0	0	0	CC	37	0
0	61.5	23.8	0	0	0	TC	27	0
1	48.5	30.4	0	0	0	TT	25	0
1	21.5	23.6	1	0	0	TC	35	0
0	58.5	25.1	0	0	0	TT	34	0
1	69.5	18.6	1	0	0	CC	34	0
1	53.5	24.1	1	1	0	TC	34	0
1	54.5	23.5	0	0	0	TC	28	0
0	37.5	28.8	0	0	0	CC	29	0
1	40.5	23.1	0	0	0	TC	30	0
0	45.5	20	1	1	0	TC	28	0
1	71.5	25	0	0	1	TC	31	0
0	55.5	24.9	0	0	0	TC	30	0
1	47.5	26.2	0	0	0	TC	28	0
0	56.5	24.7	0	0	0	TT	33	0
0	29.5	22.5	1	0	0	TC	34	0
1	45.5	24.9	0	0	0	TC	33	0
0	65.5	25.4	0	0	0	TC	35	0
1	56.5	26	0	0	0	TT	33	0
0	53.5	28	0	0	0	TC	25	0
0	55.5	20	0	0	0	TC	34	0
1	64.5	21.7	1	0	0	TT	31	0
0	59.5	23.5	0	0	0	CC	35	0
1	65.5	24.3	0	0	0	TT	25	0
1	68.5	27.3	0	0	0	TC	35	0
1	31.5	22	0	0	1	CC	29	0
1	67.5	22.1	0	1	0	TC	29	0
1	63.5	21.5	1	0	1	TT	32	0
0	53.5	20	0	0	0	TC	33	0
1	62.5	23.8	0	0	0	TC	32	0
0	39.5	24.7	0	0	0	CC	31	0
0	25.5	20.5	0	0	1	TT	26	0
0	67.5	23.5	1	0	0	TC	24	0
1	54.5	30.7	0	0	0	TC	30	0
1	31.5	25	0	0	0	CC	33	0
0	51.5	24	0	0	0	CC	34	0
1	55.5	15.9	0	0	0	TT	28	0
1	30.5	20.4	0	0	0	CC	33	0
0	42.5	31.3	0	0	1	CC	34	0
1	57.5	19.7	0	0	0	TT	29	0
1	25.5	27.3	1	1	0	CC	31	0
1	48.5	23.4	1	0	0	TC	35	0
1	68.5	25.5	0	0	0	CC	34	0
1	54.5	26.3	0	0	0	TT	32	0
1	61.5	24.8	0	0	0	CC	31	0
1	63.5	30.6	0	0	0	TC	33	0
1	57.5	21.9	0	0	0	CC	26	0
0	35.5	24.9	1	1	0	TC	32	0
1	60.5	23.5	1	0	0	CC	36	0
0	66.5	29.8	1	1	0	CC	27	0
1	34.5	20.7	0	0	0	TT	33	0
0	70.5	28.1	1	1	0	CC	34	0
1	69.5	26.7	1	1	0	TT	30	0
1	42.5	28.1	0	0	1	CC	33	0
1	33.5	22	1	0	0	TC	24	0
1	24.5	21.3	0	0	0	TC	35	0
1	64.5	29.5	0	0	0	TC	33	0
1	44.5	28.2	0	0	1	CC	31	0
1	67.5	24.7	0	0	0	TC	37	0
0	69.5	24.1	0	0	0	TC	29	0
1	26.5	19.3	0	0	0	CC	28	0
1	71.5	26.7	0	0	0	TC	35	0
1	68.5	27	0	0	0	TC	32	0
1	35.5	28.7	0	0	0	CC	27	0
1	45.5	25.2	0	0	0	TT	32	0
1	47.5	26.1	0	0	0	CC	28	0
0	64.5	25	0	0	0	TC	31	0
0	67.5	25.1	0	0	0	TT	34	0
1	32.5	21.1	0	0	0	TC	32	0
1	55.5	18.8	0	0	0	TC	27	0
1	65.5	24.3	0	0	0	TC	31	0
0	49.5	21.6	0	0	0	TC	32	0
1	59.5	23.3	0	0	0	TT	28	0
1	40.5	24.9	0	0	0	TC	26	0
1	61.5	22.8	0	0	0	TC	33	0
0	28.5	24.8	1	0	0	CC	31	0
0	41.5	21.5	1	1	0	TC	25	0
1	56.5	23.2	0	0	0	TC	33	0
1	39.5	23.5	0	0	0	TC	33	0
0	27.5	22.2	0	0	0	TT	24	0
0	55.5	29	0	0	0	TC	36	0
0	31.5	22.6	0	0	0	CC	28	0
0	56.5	22.6	0	0	0	CC	27	0
0	28.5	21.1	0	0	0	TT	31	0
1	48.5	22.1	0	0	0	CC	27	0
1	26.5	21.7	1	0	1	TT	30	0
1	55.5	19.3	1	0	0	TC	32	0
1	71.5	23.3	0	0	0	CC	32	0
0	59.5	22.7	0	0	0	CC	28	0
0	33.5	24	0	0	1	TT	27	0
0	72.5	25.2	0	0	0	CC	30	0
1	46.5	23.5	0	0	0	CC	34	0
1	52.5	23.3	0	1	0	TT	32	0
1	64.5	24.4	0	0	0	TC	28	0
1	55.5	26	0	0	0	TC	34	0
1	58.5	27.3	0	0	0	TT	32	0
1	45.5	28.2	0	0	0	TC	28	0
1	68.5	22.6	0	0	0	TC	30	0
1	61.5	22.9	1	0	1	TC	35	0
1	56.5	29.5	0	0	0	CC	28	0
1	62.5	22.7	0	0	0	CC	29	0
1	64.5	21.2	1	1	0	TT	28	0
1	32.5	27.1	0	0	0	TC	32	0
1	70.5	21.1	0	0	0	CC	36	0
0	41.5	22.2	0	0	0	TT	28	0
1	49.5	25.4	1	0	0	CC	34	0
1	59.5	23.4	0	0	0	TC	28	0
1	72.5	19	0	0	0	TT	28	0
1	67.5	18.4	0	0	0	TC	30	0
1	49.5	23.3	0	0	0	CC	26	0
0	66.5	24.2	0	0	1	CC	35	0
1	63.5	26.4	1	1	0	TT	34	0
1	53.5	17.7	0	0	0	TT	32	0
1	54.5	23.2	0	0	1	CC	29	0
1	57.5	22.6	0	0	0	TC	35	0
1	56.5	27.9	0	0	0	TC	28	0
0	68.5	22.2	0	0	0	CC	29	0
0	41.5	22.5	0	0	0	CC	25	0
0	61.5	20.2	1	1	0	TT	27	0
1	69.5	19.1	0	0	0	TC	31	0
1	63.5	24.1	1	0	0	TC	33	0
1	63.5	25.9	0	0	0	TC	26	0
1	65.5	25.8	0	0	0	TC	26	0
0	65.5	27	0	0	0	TC	29	0
1	68.5	20.7	0	0	0	CC	32	0
1	70.5	20.2	1	1	0	TT	34	0
1	41.5	22	0	0	1	TC	33	0
1	69.5	22.6	1	0	0	CC	30	0
1	52.5	18	1	0	0	TT	31	0
0	63.5	26.2	1	0	0	CC	31	0
1	66.5	30.4	0	0	0	TC	26	0
1	56.5	23.4	0	0	0	TC	29	0
1	62.5	23	1	0	0	TC	31	0
1	67.5	27	0	0	0	CC	28	0
1	31.5	19.9	0	0	0	TT	35	0
0	58.5	21.6	0	0	0	TC	33	0
0	59.5	23.4	1	0	0	TC	32	0
1	61.5	24.2	0	0	0	TT	35	0
1	53.5	27.2	0	0	0	CC	29	0
0	56.5	21.9	0	0	0	CC	34	0
0	65.5	22	1	0	0	TT	29	0
0	49.5	21.4	0	1	0	TC	28	0
0	38.5	19.9	0	0	0	TT	35	0
0	52.5	23.7	0	0	0	TC	32	0
0	68.5	24.6	1	0	0	TT	31	0
0	66.5	20.4	0	0	0	TC	34	0
1	46.5	23.4	0	0	0	CC	30	0
1	54.5	29.3	0	0	0	CC	29	0
1	68.5	24.9	0	0	0	TC	29	0
1	72.5	23.9	1	1	0	CC	34	0
0	66.5	15.8	0	0	0	TT	28	0
0	61.5	20.3	0	0	0	TC	28	0
0	71.5	31.1	1	0	0	TC	29	0
0	58.5	19.6	0	0	0	TC	31	0
0	66.5	27.2	0	0	0	TC	33	0
0	64.5	23.3	0	0	1	TC	36	0
1	19.5	25.4	0	1	0	TT	35	0
1	54.5	26.2	0	0	0	TC	31	0
0	54.5	24.7	0	0	0	CC	33	0
1	60.5	30.2	0	0	0	CC	27	0
1	61.5	21.8	1	1	0	TC	37	0
0	64.5	23.7	0	0	0	TT	33	0
1	44.5	22.3	0	0	0	CC	32	0
1	65.5	30.1	0	0	0	TT	36	0
1	53.5	19.5	0	0	0	TC	28	0
1	68.5	26.9	0	0	0	CC	33	0
0	16.5	17.7	0	0	0	TC	34	0
0	72.5	26.3	0	0	0	TC	32	0
1	61.5	17.8	0	0	0	CC	30	0
0	65.5	22.4	0	0	0	TC	30	0
0	59.5	25.3	0	0	0	TT	34	0
0	53.5	25.4	0	0	0	CC	28	0
1	32.5	21.4	0	0	1	CC	33	0
0	66.5	21.4	0	0	0	TC	26	0
1	62.5	19.7	0	0	1	CC	29	0
0	62.5	21	0	0	0	TC	34	0
1	57.5	20	0	0	0	CC	32	0
1	61.5	20	0	0	0	TC	31	0
1	47.5	17.3	0	0	0	TC	36	0
1	52.5	24.8	1	0	0	TC	30	0
1	47.5	23.4	0	0	0	TT	32	0
1	65.5	24.8	0	0	0	CC	27	0
1	25.5	25.4	0	0	0	TC	27	0
1	70.5	23.9	0	0	0	TC	32	0
1	71.5	24	0	0	0	TC	37	0
0	27.5	24.9	0	0	0	TC	29	0
1	58.5	24.1	0	0	1	CC	33	0
1	40.5	18.8	0	0	0	TC	34	0
0	57.5	24.3	1	1	0	CC	31	0
1	56.5	21.6	0	0	0	TC	33	0
1	61.5	23.3	0	0	0	CC	34	0
1	56.5	22	0	1	0	TC	33	0
1	58.5	23.8	0	0	0	CC	31	0
1	62.5	27.1	0	0	0	CC	36	0
0	58.5	28	0	0	0	TC	28	0
0	65.5	22.4	0	0	0	CC	32	0
0	69.5	22.7	0	0	0	TC	33	0
1	69.5	28.3	1	0	1	CC	34	0
0	68.5	22.5	0	0	0	TT	31	0
1	50.5	26.7	0	0	0	TC	30	0
1	59.5	27	0	0	0	TC	30	0
1	79.5	28.5	0	0	0	TC	30	0
1	72.5	22.1	0	0	0	TT	35	0
0	56.5	32.7	1	0	0	CC	31	0
1	63.5	23.6	0	0	0	TC	35	0
1	64.5	22.3	0	0	0	TC	35	0
1	69.5	23.7	1	1	1	TC	33	0
0	30.5	24.3	0	0	0	CC	27	0
1	64.5	30.6	0	0	0	CC	33	0
1	60.5	26.4	0	0	0	TT	34	0
1	63.5	24	0	0	0	TC	33	0
1	55.5	26	0	0	0	TC	27	0
1	48.5	25.8	0	0	0	TC	34	0
1	56.5	23	0	0	0	CC	38	0
0	68.5	22.6	0	0	0	TT	32	0
1	36.5	21.9	0	0	0	TC	33	0
1	66.5	24.9	1	1	0	CC	29	0
1	63.5	26.1	0	0	0	TT	30	0
0	45.5	24.4	1	0	0	TC	27	0
0	53.5	24.2	0	0	0	CC	37	0
0	61.5	23.8	0	0	0	TC	27	0
1	48.5	30.4	0	0	0	TT	25	0
1	21.5	23.6	1	0	0	TC	35	0
0	58.5	25.1	0	0	0	TT	34	0
1	69.5	18.6	1	0	0	CC	34	0
0	53.5	24.1	1	1	0	TC	34	0
1	54.5	23.5	0	0	0	TC	28	0
0	37.5	28.8	0	0	0	CC	29	0
1	40.5	23.1	0	0	0	TC	30	0
0	45.5	20	1	1	0	TC	28	0
1	71.5	25	0	0	1	TC	31	0
0	55.5	24.9	0	0	0	TC	30	0
1	47.5	26.2	0	0	0	TC	28	0
0	56.5	24.7	0	0	0	TT	33	0
0	29.5	22.5	1	0	0	TC	34	0
1	45.5	24.9	0	0	0	TC	33	0
1	65.5	25.4	0	0	0	TC	35	0
1	56.5	26	0	0	0	TT	33	0
0	53.5	28	0	0	0	TC	25	0
0	55.5	20	0	0	0	TC	34	0
1	64.5	21.7	1	0	0	TT	31	0
0	59.5	23.5	0	0	0	CC	35	0
1	65.5	24.3	0	0	0	TT	25	0
1	68.5	27.3	0	0	0	TC	35	0
1	31.5	22	0	0	1	CC	29	0
1	67.5	22.1	0	1	0	TC	29	0
1	63.5	21.5	1	0	1	TT	32	0
0	53.5	20	0	0	0	TC	33	0
1	62.5	23.8	0	0	0	TC	32	0
0	39.5	24.7	0	0	0	CC	31	0
0	25.5	20.5	0	0	1	TT	26	0
0	67.5	23.5	1	0	0	TC	24	0
1	54.5	30.7	0	0	0	TC	30	0
1	31.5	25	0	0	0	CC	33	0
0	51.5	24	0	0	0	CC	34	0
1	55.5	15.9	0	0	0	TT	28	0
1	30.5	20.4	0	0	0	CC	33	0
1	42.5	31.3	0	0	1	CC	34	0
1	57.5	19.7	0	0	0	TT	29	0
0	25.5	27.3	1	1	0	CC	31	0
1	48.5	23.4	1	0	0	TC	35	0
1	68.5	25.5	0	0	0	CC	34	0
1	54.5	26.3	0	0	0	TT	32	0
0	61.5	24.8	0	0	0	CC	31	0
1	63.5	30.6	0	0	0	TC	33	0
1	57.5	21.9	0	0	0	CC	26	0
0	35.5	24.9	1	1	0	TC	32	0
1	60.5	23.5	1	0	0	CC	36	0
0	66.5	29.8	1	1	0	CC	27	0
1	34.5	20.7	0	0	0	TT	33	0
0	70.5	28.1	1	1	0	CC	34	0
1	69.5	26.7	1	1	0	TT	30	0
1	42.5	28.1	0	0	1	CC	33	0
1	33.5	22	1	0	0	TC	24	0
1	24.5	21.3	0	0	0	TC	35	0
1	64.5	29.5	0	0	0	TC	33	0
1	44.5	28.2	0	0	1	CC	31	0
0	67.5	24.7	0	0	0	TC	37	0
1	69.5	24.1	0	0	0	TC	29	0
1	26.5	19.3	0	0	0	CC	28	0
1	71.5	26.7	0	0	0	TC	35	0
1	68.5	27	0	0	0	TC	32	0
1	35.5	28.7	0	0	0	CC	27	0
1	45.5	25.2	0	0	0	TT	32	0
1	47.5	26.1	0	0	0	CC	28	0
0	64.5	25	0	0	0	TC	31	0
0	67.5	25.1	0	0	0	TT	34	0
1	32.5	21.1	0	0	0	TC	32	0
1	55.5	18.8	0	0	0	TC	27	0
1	65.5	24.3	0	0	0	TC	31	0
1	49.5	21.6	0	0	0	TC	32	0
1	59.5	23.3	0	0	0	TT	28	0
1	40.5	24.9	0	0	0	TC	26	0
1	61.5	22.8	0	0	0	TC	33	0
0	28.5	24.8	1	0	0	CC	31	0
0	41.5	21.5	1	1	0	TC	25	0
1	56.5	23.2	0	0	0	TC	33	0
1	39.5	23.5	0	0	0	TC	33	0
0	27.5	22.2	0	0	0	TT	24	0
0	55.5	29	0	0	0	TC	36	0
0	31.5	22.6	0	0	0	CC	28	0
0	56.5	22.6	0	0	0	CC	27	0
0	28.5	21.1	0	0	0	TT	31	0
1	48.5	22.1	0	0	0	CC	27	0
1	26.5	21.7	1	0	1	TT	30	0
1	55.5	19.3	1	0	0	TC	32	0
1	71.5	23.3	0	0	0	CC	32	0
0	59.5	22.7	0	0	0	CC	28	0
0	33.5	24	0	0	1	TT	27	0
0	72.5	25.2	0	0	0	CC	30	0
1	46.5	23.5	0	0	0	CC	34	0
1	52.5	23.3	0	1	0	TT	32	0
0	64.5	24.4	0	0	0	TC	28	0
1	55.5	26	0	0	0	TC	34	0
1	58.5	27.3	0	0	0	TT	32	0
1	45.5	28.2	0	0	0	TC	28	0
1	68.5	22.6	0	0	0	TC	30	0
1	61.5	22.9	1	0	1	TC	35	0
1	56.5	29.5	0	0	0	CC	28	0
1	62.5	22.7	0	0	0	CC	29	0
1	64.5	21.2	1	1	0	TT	28	0
1	32.5	27.1	0	0	0	TC	32	0
1	70.5	21.1	0	0	0	CC	36	0
1	41.5	22.2	0	0	0	TT	28	0
1	49.5	25.4	1	0	0	CC	34	0
0	59.5	23.4	0	0	0	TC	28	0
1	72.5	19	0	0	0	TT	28	0
1	67.5	18.4	0	0	0	TC	30	0
1	49.5	23.3	0	0	0	CC	26	0
0	66.5	24.2	0	0	1	CC	35	0
1	63.5	26.4	1	1	0	TT	34	0
1	53.5	17.7	0	0	0	TT	32	0
1	54.5	23.2	0	0	1	CC	29	0
1	57.5	22.6	0	0	0	TC	35	0
1	56.5	27.9	0	0	0	TC	28	0
0	68.5	22.2	0	0	0	CC	29	0
0	41.5	22.5	0	0	0	CC	25	0
0	61.5	20.2	1	1	0	TT	27	0
1	69.5	19.1	0	0	0	TC	31	0
1	63.5	24.1	1	0	0	TC	33	0
1	63.5	25.9	0	0	0	TC	26	0
1	65.5	25.8	0	0	0	TC	26	0
1	65.5	27	0	0	0	TC	29	0
1	68.5	20.7	0	0	0	CC	32	0
1	70.5	20.2	1	1	0	TT	34	0
1	41.5	22	0	0	1	TC	33	0
1	69.5	22.6	1	0	0	CC	30	0
1	52.5	18	1	0	0	TT	31	0
0	63.5	26.2	1	0	0	CC	31	0
1	66.5	30.4	0	0	0	TC	26	0
1	56.5	23.4	0	0	0	TC	29	0
1	62.5	23	1	0	0	TC	31	0
1	67.5	27	0	0	0	CC	28	0
1	31.5	19.9	0	0	0	TT	35	0
0	58.5	21.6	0	0	0	TC	33	0
0	59.5	23.4	1	0	0	TC	32	0
1	61.5	24.2	0	0	0	TT	35	0
1	53.5	27.2	0	0	0	CC	29	0
0	56.5	21.9	0	0	0	CC	34	0
0	65.5	22	1	0	0	TT	29	0
0	49.5	21.4	0	1	0	TC	28	0
0	38.5	19.9	0	0	0	TT	35	0
0	52.5	23.7	0	0	0	TC	32	0
0	68.5	24.6	1	0	0	TT	31	0
0	66.5	20.4	0	0	0	TC	34	0
1	46.5	23.4	0	0	0	CC	30	0
1	54.5	29.3	0	0	0	CC	29	0
1	68.5	24.9	0	0	0	TC	29	0
1	72.5	23.9	1	1	0	CC	34	0
0	66.5	15.8	0	0	0	TT	28	0
0	61.5	20.3	0	0	0	TC	28	0
0	71.5	31.1	1	0	0	TC	29	0
0	58.5	19.6	0	0	0	TC	31	0
0	66.5	27.2	0	0	0	TC	33	0
0	64.5	23.3	0	0	1	TC	36	0
1	19.5	25.4	0	1	0	TT	35	0
1	54.5	26.2	0	0	0	TC	31	0
0	54.5	24.7	0	0	0	CC	33	0
1	60.5	30.2	0	0	0	CC	27	0
1	61.5	21.8	1	1	0	TC	37	0
0	64.5	23.7	0	0	0	TT	33	0
1	44.5	22.3	0	0	0	CC	32	0
1	65.5	30.1	0	0	0	TT	36	0
1	53.5	19.5	0	0	0	TC	28	0
1	68.5	26.9	0	0	0	CC	33	0
0	16.5	17.7	0	0	0	TC	34	0
1	72.5	26.3	0	0	0	TC	32	0
1	61.5	17.8	0	0	0	CC	30	0
0	65.5	22.4	0	0	0	TC	30	0
0	59.5	25.3	0	0	0	TT	34	0
0	53.5	25.4	0	0	0	CC	28	0
1	32.5	21.4	0	0	1	CC	33	0
0	66.5	21.4	0	0	0	TC	26	0
1	62.5	19.7	0	0	1	CC	29	0
0	62.5	21	0	0	0	TC	34	0
1	57.5	20	0	0	0	CC	32	0
1	61.5	20	0	0	0	TC	31	0
1	47.5	17.3	0	0	0	TC	36	0
1	52.5	24.8	1	0	0	TC	30	0
1	47.5	23.4	0	0	0	TT	32	0
1	65.5	24.8	0	0	0	CC	27	0
1	25.5	25.4	0	0	0	TC	27	0
1	70.5	23.9	0	0	0	TC	32	0
1	71.5	24	0	0	0	TC	37	0
1	27.5	24.9	0	0	0	TC	29	0
1	58.5	24.1	0	0	1	CC	33	0
1	40.5	18.8	0	0	0	TC	34	0
1	57.5	24.3	1	1	0	CC	31	0
1	56.5	21.6	0	0	0	TC	33	0
0	61.5	23.3	0	0	0	CC	34	0
1	56.5	22	0	1	0	TC	33	0
1	58.5	23.8	0	0	0	CC	31	0
1	43	21	0	0	0	TT	27	0
1	43	26.9	1	1	0	TC	31	0
1	48	20.9	0	0	0	CC	35	0
1	58	22	0	0	0	TC	33	0
1	58	25.2	0	0	0	TC	31	0
1	59	23.2	0	1	0	TT	35	0
0	71	18.8	0	0	0	CC	32	0
0	55	18.2	0	0	0	TC	24	0
1	49	23.1	0	0	0	TT	27	0
1	41	24	0	0	0	CC	36	0
0	51	26.2	0	0	0	CC	29	0
1	42	17.5	0	0	0	TT	26	0
1	36	23	0	0	0	CC	20	0
1	72	22.4	0	0	0	CC	21	0
1	23	27.7	0	0	1	TC	37	0
1	22	22	0	0	0	TC	29	0
1	41	22.3	0	0	0	TT	35	0
1	55	20	0	0	0	TC	25	0
1	43	18.9	0	0	0	TC	21	0
1	42	23.9	1	0	0	CC	34	0
1	21	25.7	0	0	0	TC	27	0
1	41	25.6	0	0	0	TT	36	0
1	72	26.8	0	0	0	TC	35	0
1	46	20.5	0	0	0	TC	34	0
0	17	20	0	0	0	TC	30	0
1	19	21.8	0	0	0	TC	33	0
1	16	22.4	1	1	0	TC	23	0
0	66	23.8	1	0	0	CC	30	0
0	40	23.6	0	0	0	TC	26	0
0	62	26.8	0	0	0	TC	28	0
1	37	21.6	1	0	0	CC	29	0
1	16	26.2	0	0	0	TC	34	0
0	25	24.3	0	0	0	CC	27	0
1	20	24.9	0	0	0	CC	25	0
1	14	22.8	0	0	0	TT	30	0
0	75	22.9	0	0	0	TT	32	0
1	13	23.2	0	0	1	CC	35	0
1	44	21.1	0	0	0	CC	28	0
0	54	24.8	0	0	0	TC	31	0
1	44	21.5	1	0	0	TT	32	0
1	60	23.2	0	0	0	CC	32	0
1	60	23.5	0	0	0	CC	27	0
1	65	22.4	0	0	0	CC	21	0
1	50	30.2	0	0	0	TT	33	0
1	46	22.2	1	1	0	TC	29	0
0	67	21.2	1	0	0	TC	36	0
0	73	27.9	0	0	1	TC	34	0
1	62	27.3	0	0	0	TC	33	0
0	46	23.5	1	1	0	CC	36	0
0	42	29	1	0	0	TT	30	0
1	62	22.6	1	0	0	CC	35	0
1	68	27.6	0	0	0	TC	30	0
0	46	22.6	0	0	0	TT	29	0
1	72	26.9	0	0	0	TC	30	0
0	55	20.6	0	0	0	TC	33	0
0	66	21.1	1	1	0	TC	32	0
1	56	21.7	0	0	0	CC	35	0
1	48	19.3	0	0	0	TT	38	0
1	66	23.3	0	0	1	TC	30	0
1	47	22.4	0	0	1	TC	25	0
1	46	24.9	0	0	0	CC	35	0
1	45	24.7	0	0	0	TC	29	0
1	39	22.6	0	0	0	TT	29	0
1	20	25.1	0	0	0	TC	38	0
1	20	19.9	0	0	0	TC	32	0
1	56	24	0	0	0	CC	37	0
1	56	28.9	0	0	0	TT	37	0
1	35	29.5	0	0	0	TC	35	0
1	37	29.6	0	0	0	CC	35	0
1	22	21.5	0	0	0	TT	34	0
0	21	23.5	0	0	0	CC	28	0
1	55	24.5	0	0	0	TC	40	0
1	32	27.4	0	0	0	CC	38	0
1	47	23.6	0	0	0	CC	33	0
1	47	24	0	0	0	CC	37	0
0	73	22.7	0	0	0	TC	29	0
1	36	25.5	1	1	0	TC	36	0
1	18	26.9	0	0	0	TT	35	0
1	27	20.8	0	0	0	CC	38	0
1	49	20.1	0	0	0	TC	31	0
0	35	28.3	0	0	0	TC	31	0
1	38	27	0	0	0	TT	22	0
0	58	23.5	0	0	0	CC	24	0
0	21	22.9	0	0	0	CC	34	0
1	56	18.1	1	1	0	CC	27	0
1	44	25.5	0	0	0	TT	34	0
1	43	25.8	0	0	0	TC	38	0
1	44	27.5	1	0	0	TC	33	0
0	48	24	0	0	0	CC	24	0
0	23	24.9	0	0	0	TC	36	0
0	60	23.7	0	0	0	TC	39	0
1	23	20	0	0	0	TC	39	0
1	31	25	0	0	1	TT	28	0
1	81	23.5	1	1	0	TC	37	0
0	71	21.3	0	1	0	TC	33	0
0	71	25.5	0	0	0	TC	38	0
1	60	24.6	0	0	0	TC	30	0
0	38	23.7	1	0	0	TC	34	0
1	63	24.2	0	0	0	TT	35	0
0	60	26	0	0	0	TC	32	0
1	49	28	0	1	0	TT	31	0
1	30	25.9	0	0	0	CC	30	0
1	47	23.8	0	0	0	CC	29	0
0	70	25.4	0	0	0	TC	33	0
0	62	19.2	0	0	0	CC	33	0
1	28	30.9	0	0	0	TC	33	0
1	62	26.7	0	0	0	TC	28	0
1	32	25.9	0	0	0	TC	29	0
1	59	23.8	0	0	0	CC	26	0
1	21	25.4	0	0	0	TC	34	0
1	73	19.2	0	0	0	TC	33	0
1	38	28.4	1	0	0	CC	31	0
0	59	26.7	1	0	0	TC	27	0
0	62	27	1	0	0	TC	26	0
1	60	28.5	0	0	0	TT	35	0
1	34	22.1	0	0	0	TC	31	0
0	49	32.7	0	0	0	TC	31	0
0	66	23.7	0	0	1	TC	33	0
1	49	24.3	1	0	0	CC	28	0
1	35	24	0	0	0	TC	29	0
0	70	26	0	0	0	TT	32	0
0	69	25.8	1	1	1	CC	31	0
1	63	25.1	0	0	0	CC	33	0
1	43	19.9	0	0	0	TC	30	0
0	71	24	0	0	0	CC	37	0
1	63	28.9	0	0	1	TC	26	0
1	35	29.5	1	0	0	TC	31	0
1	60	29.6	1	1	0	TC	26	0
1	35	21.5	0	0	0	TC	28	0
0	65	22.4	0	0	0	CC	26	0
1	45	23.4	0	0	0	TC	28	0
0	54	26.3	0	0	0	CC	30	0
0	19	22.5	0	1	0	TC	26	0
1	48	22.9	0	0	0	TT	29	0
0	56	21.6	0	0	0	TC	33	0
1	61	16.9	0	0	0	CC	28	0
0	55	25.1	0	0	0	TC	37	0
1	63	28	0	0	0	CC	35	0
1	48	22.3	0	0	0	TC	28	0
1	50	21.9	0	0	0	CC	29	0
1	62	25.9	0	0	0	TC	32	0
1	54	24.1	0	0	0	CC	30	0
1	57	24.9	0	0	0	TC	28	0
1	65	23.8	0	0	0	CC	38	0
1	35	22.7	0	0	0	TT	29	0
0	46	23.2	0	0	0	TC	27	0
1	57	24.3	0	0	1	TC	27	0
1	43	21.8	1	1	0	TT	25	0
1	70	22.4	0	0	0	TC	28	0
0	34	26.5	0	0	0	TT	30	0
0	44	25.9	1	0	0	CC	34	0
1	61	24.3	0	0	0	TT	30	0
1	53	26.5	0	0	0	CC	35	0
1	59	26.5	0	0	0	TC	33	0
1	41	22.6	0	1	0	TC	27	0
0	51	26.9	0	0	0	TC	32	0
1	44	20.8	0	0	0	TC	34	0
0	38	23.4	0	1	0	TC	31	0
0	30	24.5	0	0	0	TC	30	0
1	53	25.9	0	0	0	CC	27	0
0	39	25.4	0	0	0	TT	28	0
1	50	21.7	1	1	0	CC	26	0
1	46	25.9	0	0	0	TC	29	0
1	21	20.7	0	0	0	TT	30	0
0	72.5	24	0	0	0	TC	31	0
0	38.5	21.1	0	0	0	CC	29	0
1	57.5	22	0	0	0	TC	30	0
1	36.5	20.2	0	0	0	CC	32	0
1	69.5	29.5	0	0	0	TT	29	0
1	44.5	22.6	1	0	0	CC	38	0
0	72.5	20.3	0	0	0	TC	25	0
1	28.5	21.6	0	1	0	CC	33	0
1	65.5	19.7	0	0	0	TT	28	0
1	66.5	20.2	0	0	0	CC	27	0
1	54.5	20.2	1	0	0	TT	29	0
1	70.5	21.5	0	0	0	CC	36	0
0	59.5	24	0	0	0	TC	34	0
0	73.5	23.8	1	1	1	CC	44	0
0	61.5	27	0	0	0	CC	29	0
1	69.5	22	0	0	0	CC	27	0
0	62.5	22.6	0	0	0	TT	30	0
1	62.5	27	1	1	0	TC	28	0
0	71.5	21.8	1	0	0	TC	29	0
1	70.5	24.5	0	0	0	TC	32	0
1	61.5	18	1	1	0	TC	33	0
0	34.5	25.5	0	0	0	CC	33	0
1	69.5	21.6	0	0	1	TC	29	0
1	58.5	25	1	1	0	TC	32	0
0	70.5	29.7	0	0	0	TC	37	0
1	71.5	22.3	1	1	0	TC	30	0
1	79.5	28	0	0	0	TC	29	0
1	43.5	22.1	0	0	0	TT	25	0
1	38.5	23.8	0	0	0	CC	29	0
0	44.5	25	1	0	0	CC	31	0
0	54.5	23.3	0	0	0	TC	40	0
1	80.5	23.1	0	0	1	TT	35	0
1	46.5	24.2	1	1	0	CC	30	0
0	64.5	25.8	1	0	0	TC	31	0
1	66.5	20.2	0	0	0	CC	27	0
1	54.5	20.2	1	0	0	TT	29	0
1	70.5	21.5	0	0	0	CC	36	0
0	59.5	24	0	0	0	TC	34	0
0	73.5	23.8	1	1	1	CC	44	0
0	61.5	27	0	0	0	CC	29	0
1	69.5	22	0	0	0	CC	27	0
0	62.5	22.6	0	0	0	TT	30	0
1	62.5	27	1	1	0	TC	28	0
0	71.5	21.8	1	0	0	TC	29	0
1	70.5	24.5	0	0	0	TC	32	0
