# Supplementary material for: A Functional Polymorphism C-509T in TGFβ-1 Promoter Contributes to Susceptibility and Prognosis of Lone Atrial Fibrillation in Chinese Population
Source: PLoS One. 2014 Nov 17;9(11):e112912. doi: 10.1371/journal.pone.0112912 (PMC4234495; doi:10.1371/journal.pone.0112912)
Supplement: Data S2 — Original data of in vivo and in vitro functional data. (XLS) [file pone.0112912.s002.xls]

## Sheet: 功能
报告	基因
0	1
0	1
0	1
0	1
0	1
0	1
0	1
0	1
0	1
1	0.36
1	0.43
1	0.31
1	0.41
1	0.33
1	0.39
1	0.35
1	0.37
1	0.36
2	0.45
2	0.53
2	0.4
2	0.42
2	0.51
2	0.5
2	0.44
2	0.48
2	0.46
分组	均数	标准差
0	1	0
CC	0.367778	0.0376755
TT	0.465556	0.0430439

## Sheet: 表达
GAPDH	TGF-b1			相对倍数					CC7	CT9	TT8
18.58	20.73	2.15	-0.38	1.30134				mRNA	0.74	0.76	0.97		7vs9	0.057
18.64	21.39	2.75	0.22	0.858565					0.82	0.79	1		9vs8	0.018
19.38	21.91	2.53	0	1					0.86	0.94	1.28		7vs8	0.003
18.41	20.85	2.44	-0.09	1.06437					0.76	0.96	1.3
18.67	20.84	2.17	-0.36	1.28343					0.95	1	1.43
16.72	19.6	2.88	0.35	0.784584					1.02	1.23	1.53
18.4	21.33	2.93	0.4	0.757858					0.78	1.26	1.53
18.58	20.5	1.92	-0.61	1.52626						1.32	1.57
18.69	20.61	1.92	-0.61	1.52626						1.08
18.92	21.21	2.29	-0.24	1.18099
18.88	21.38	2.5	-0.03	1.02101
18.51	21.21	2.7	0.17	0.888843
18.76	21.33	2.57	0.04	0.972655				蛋白	0.365	0.46	0.592		7vs9	0.035
18.67	20.69	2.02	-0.51	1.42405					0.483	0.48	0.63		9vs8	0.058
19.5	21.62	2.12	-0.41	1.32869					0.495	0.6	0.759		7vs8	0.001
17.97	20.72	2.75	0.22	0.858565					0.39	0.62	0.771
17.51	19.52	2.01	-0.52	1.43396					0.55	0.68	0.858
18.58	20.67	2.09	-0.44	1.3566					0.658	0.71	0.88
20.26	22.65	2.39	-0.14	1.10191					0.47	0.73	0.918
18.82	20.7	1.88	-0.65	1.56917						0.78	0.921
17.93	20.53	2.6	0.07	0.952638						0.69
17.72	20.53	2.81	0.28	0.823591
19.39	21.86	2.47	-0.06	1.04247
18.55	21.52	2.97	0.44	0.737135				纤维化	3.63	5.46	4.45		7vs9	0.013
									2.72	3.68	4.73		9vs8	0.054
									2.99	6.2	8.36		7vs8	0.003
									3.43	6.68	8.28
									3.77	4.03	8.03
									3.79	7.04	7.64
									4.93	4.92	6.02
										5.33	6.76
										4.24
								相关性分析	0.695	<0.001
