# Supplementary material for: A Functional Polymorphism C-509T in TGFβ-1 Promoter Contributes to Susceptibility and Prognosis of Lone Atrial Fibrillation in Chinese Population
Source: PLoS One. 2014 Nov 17;9(11):e112912. doi: 10.1371/journal.pone.0112912 (PMC4234495; doi:10.1371/journal.pone.0112912)
Supplement: Data S3 — Original data of Follow-Up data. (XLS) [file pone.0112912.s003.xls]

## Sheet: Cox survival regression
性别(1/0)			高血压	分类		脏		不良嗜好	1:有,0:无	术后		TT:3 TC:2 CC:1	术后	复发	随访时间				诊断
1:男,0:女	年龄(岁)	BMI	Hypertension at enrollment	(1)持续性;(0)阵发性	EF	LAD	发病年龄	吸烟	饮酒	他汀类	基因型	基因型	复发:1;未:0	复发时间(月)		入院时间	姓名	联系电话	AF/AFL/AT
1	47	25.3	0	0	69.9	35	42.5	0	0	0	CC	1	0	22	22	2011-12-02	唐德红	13914986374	AF
1	59	22.3	0	0	70	31	56	0	0	0	TT	3	0	22	22	2011-12-05	戴继泉	18956505121 18656551802	AF
1	63	21.9	0	1	63.6	40	59.5	0	0	0	TC	2	1	14	23	2011-11-10	卢殿明	85291672	AF
0	32	24.2	0	0	42.2	51	29	0	0	0	CC	1	1	16	23	2011-11-11	陈颖	15951865707	AF
0	66	23.5	1	1	63.1	38	45.5	0	0	0	TT	3	1	12	22	2011-11-24	季恒霞	13705162707	AF
1	61	29.7	1	0	62.1	26	59	0	0	0	CC	1	0	22	22	2011-11-23	张树森	13965637776	AF
0	56	24.4	0	0	69.6	34	49.5	0	0	0	TT	3	0	23	23	2011-10-28	赵国兰	0514-7782568 13665207755	AF
0	52	23.4	0	0	56.8	45	50.5	0	0	0	CC	1	0	24	24	2011-10-14	魏家珍	13222710660	AF
1	61	28.1	0	0	65.4	39	57.5	0	0	1	TT	3	0	24	24	2011-10-09	张金和	1501288721	AF
1	30	22.4	0	0	67.9	32	22.5	0	0	0	TT	3	0	23	23	2011-10-17	丁震	13865036788	AF
0	64	19.3	1	0	63.6	38	44	0	0	1	TC	2	0	24	24	2011-10-14	翟凤兰	52421696	AF
0	63	24.2	0	0	64.7	37	58	0	0	0	TC	2	0	24	24	2011-09-24	汪桂芳	13856332428	AF
1	70	25.5	0	0	60.7	40	53	0	0	0	TT	3	1	7	24	2011-09-23	吴林石	13852421030	AF
1	78	21.8	1	1	66	39	52.5	0	0	0	CC	1	0	23	23	2011-10-24	朱长军	13809040328	AF
1	47	24.2	0	0	63.7	29	46.2	0	0	0	CC	1	0	23	23	2011-10-21	陈仪	13511769280	AF
1	72	24.7	0	0	62.4	31	59	0	0	0	TC	2	0	23	23	2011-10-18	丁大胜	13851419797	AF
0	56	25.3	0	1	65.8	40	54.5	0	0	0	TC	2	1	9	23	2011-10-21	郝桂香	15155502609	AF
0	62	23.1	1	1	64.4	45	31.5	0	0	0	TC	2	1	7	22	2011-12-09	高秀玉	13701475483	AF
1	60	18.5	0	1	62.7	34	58	0	0	0	TT	3	0	25	25	2011-09-05	李呈坤	15855087989	AF
0	60	26	0	0	63.3	32	57	0	0	0	TT	3	0	24	24	2011-09-16	杨佩英	13861112228	AF
0	49	26.3	1	0	64.4	36	45.5	0	0	0	TC	2	0	24	24	2011-09-19	孙惠霞	13770767010	AF
0	56	27.8	0	0	66.9	29	53	0	0	0	TT	3	0	25	25	2011-09-13	仑桂兰	83881597	AF
1	47	32	0	0	63.4	36	43	0	0	0	TT	3	0	25	25	2011-09-13	赵岩	15189984877	AF
0	57	23	0	1	52.2	40	36.5	0	0	0	TT	3	1	5	24	2011-09-20	李贤华	13951959108	AF
0	58	23.6	0	0	66.4	35	56	0	0	0	CC	1	0	25	25	2011-08-29	张宝平	84419539	AF
1	62	23.3	0	0	64.7	49	58.5	0	0	0	CC	1	1	17	25	2011-09-13	胡延兆	13851607733	AF
1	61	25.3	0	0	66.9	44	53	0	0	0	CC	1	0	24	24	2011-09-20	陈俊保	0564-6028407	AF
1	48	25.1	0	0		25	47.1	0	0	0	TT	3	0	24	24	2011-09-19	杨发广		AF
1	38	23.3	0	0	64	35	30	0	0	0	TT	3	0	24	24	2011-10-08	沈太平	13195360959	AF
1	54	28.2	0	0	47.4	47	53.8	0	0	0	TC	2	1	24	26	2011-07-22	卞中朗	13585184070	AF
0	58	20.8	0	0	64	25	54	0	0	0	TT	3	0	27	27	2011-07-14	夏广秀	58882475 13951073098	AF
0	60	22.8	0	0	50.3	43	56.5	0	0	0	TC	2	0	26	26	2011-07-15	王秀本	18952658112	AF
1	50	23.8	0	0	63.7	37	48	0	0	0	TT	3	0	27	27	2011-07-13	姜言斌	15851863601 15950532328	AF
0	26	26.7	0	0	65.3	39	25.2	0	0	0	TC	2	0	27	27	2011-07-14	孙宁宁	13222939952 15995235150	AF
0	56	22.9	0	1	71.9	62	26	0	0	0	TC	2	1	11	25	2011-08-19	顾祝兰	18914656836 15951851659	AF
0	65	23.3	0	1	60.7	59	25	0	0	0	TC	2	1	13	25	2011-08-17	马秀蓉	58071549 13675137629	AF
1	54	17.3	1	1	60.7	49	39	0	0	0	CC	1	1	21	26	2011-08-04	张学兵	13805240079	AF
1	46	22.3	0	0	63.7	31	42.5	0	0	0	TT	3	0	26	26	2011-07-28	丁华山	051487341519 13004328166	AF
0	39	26.3	0	0	66.9	29	36.5	0	0	0	TC	2	0	26	26	2011-08-01	王玉侠	13805213965	AF
0	56	20.4	0	0	64.4	36	15.5	0	0	1	CC	1	0	26	26	2011-08-01	张长英	051586263038 15365689139	AF
1	50	23.9	0	0	60	29	48.5	1	1	0	TT	3	0	28	28	2011-05-16	杨宣立	13515123867	AF
1	41	27.7	0	1	63.7	32	36.5	0	0	0	TC	2	0	28	28	2011-05-19	余剑峰		AF
0	68	21.9	0	1	60	40	57.5	0	0	0	TC	2	1	9	27	2011-06-15	唐凤头	13813058751	AF
0	61	24.2	0	0	63	56	59	0	0	0	TT	3	1	8	22	2011-12-05	婓芸	13805171769 13585230077	AF
0	52	25.1	1	1	56.7	46	51.8	0	0	0	TC	2	1	12	23	2011-11-14	方玉玲	13605172917	AF
1	57	23.9	0	0	54.8	47	56.9	0	0	0	TT	3	1	11	23	2011-11-01	王章才	13645179829	AF
1	39	25.4	0	0	62.5	41	38.5	0	0	0	TC	2	0	23	23	2011-10-20	赵军	13852831087	AF
1	61	24.4	1	0	24.8	52	58.9	0	0	0	TC	2	1	10	17	2012-04-25	徐维华	13770900940	AF
0	47	20.8	0	0	64.4	31	41.5	0	0	0	TC	2	0	17	17	2012-04-27	张露萍	15952632851	AF
1	67	20.1	1	0	62.3	29	56.5	0	0	0	TT	3	0	17	17	2012-05-04	王洪生	13962367882	AF
0	67	27.7	0	1	63.3	34	46.5	0	0	0	TT	3	0	17	17	2012-04-27	季恒霞		AF
0	61	23.8	0	0	64.3	50	50.5	0	0	0	TT	3	1	9	17	2012-04-30	陆金女	13382783363	AF
1	65	25.9	0	0	65.4	47	58.5	0	0	0	CC	1	0	17	17	2012-05-02	冯建强	13966002962	AF
0	64	26.7	0	1	56.8	46	53.5	0	0	0	TC	2	1	8	17	2012-04-26	吉景珍	0518-7212018	AF
0	52	22.3	0	0	63.3	30	51	0	0	0	TT	3	0	17	17	2012-04-23	郑宝琴	13913912129	AF
1	38	24.2	0	0	60.7	40	33	0	0	0	CC	1	0	17	17	2012-04-24	王星前	13605505743	AF
0	61	22.8	0	0	62.1	36	56	0	0	0	CC	1	0	17	17	2012-04-23	许德玲	15206279618	AF
1	30	29.1	0	0	65.4	40	29.8	0	0	1	TT	3	0	16	16	2012-05-23	孙存灌	13770576023	AF
1	49	20	1	0	61	41	41.5	0	0	0	TC	2	0	16	16	2012-05-23	张银海	15905520335	AF
0	59	27.4	0	1	66.3	45	52	0	0	0	TT	3	1	6	16	2012-05-22	许金秀	13584602893	AF
1	33	26	0	0	61	39	32.1	0	0	0	TC	2	0	16	16	2012-05-17	陈志东		AF
1	39	27.4	0	0	63	37	38.8	0	0	0	TC	2	0	16	16	2012-05-15	徐仕金	13852808448	AF
0	52	27.5	0	0	65.4	37	49.5	0	0	0	TT	3	1	10	17	2012-04-17	陈春梅	13092124858	AF
1	52	24	0	0	65.4	40	51.7	0	0	0	TC	2	0	18	18	2012-04-10	刘步来	13770221166	AF
1	56	23.4	1	0	64.7	40	51	0	0	0	TC	2	0	17	17	2012-04-16	邹维	15335128207	AF
0	60	26	0	1	59	39	54	0	0	0	CC	1	0	18	18	2012-04-09	张隆凤	13921556909	AF
1	64	26.3	0	0	62.1	31	55.5	0	0	0	TT	3	0	18	18	2012-04-09	张俊	13915885773	AF
0	54	28	0	0	46.8	47	33.5	0	0	0	TC	2	1	10	18	2012-03-31	严富琴	15358198710	AF
0	57	24.5	0	0	65.2	33	54	0	0	0	TT	3	0	18	18	2012-03-30	王美珍	13585109407	AF
0	64	25.4	1	1	69.7	47	54.5	0	0	0	TC	2	1	8	18	2012-03-26	夏世美	13962753339	AF
1	46	24.3	1	0	65.4	40	40.5	0	0	0	TT	3	1	11	18	2012-03-30	金道明	13805690458	AF
1	47	24.4	0	0	61	36	37	0	0	0	CC	1	0	18	18	2012-03-29	缪斌	13955308505	AF
0	38	20.4	0	0	67.4	32	17.5	0	0	0	CC	1	0	18	18	2012-03-29	鲁秀芳	15952049510	AF
1	52	23.6	0	0	65.2	33	51.7	0	0	0	CC	1	0	18	18	2012-03-30	顾树东	13951666720	AF
1	49	20.9	0	0	50	34	40	0	0	0	TT	3	0	18	18	2012-04-12	黄兵	13705649576	AF
1	37	22.6	0	1	68.5	34	34.5	0	0	0	TC	2	0	18	18	2012-04-06	张春泉	13812384006	AF
1	63	24.2	0	1	65.2	39	59.5	0	0	0	TC	2	1	8	28	2011-06-07	杨兰清	13505651082	AF
1	55	22.1	0	1	66	48	47	0	0	1	TT	3	1	11	21	2012-01-08	吴国祥	13955079588	AF
0	63	22.5	0	0	56.8	45	51	0	0	0	CC	1	0	18	18	2012-04-02	陈祥英	15850392806	AF
1	58	21.5	1	0	67.8	38	52	0	0	0	TC	2	0	16	16	2012-06-01	柴阜桐	13855304899	AF
1	47	28.3	0	0	49.4	56	26.5	0	0	0	TC	2	1	10	16	2012-05-31	程敏杰	15051886768	AF
0	37	20.4	0	0	64.1	50	31	0	0	0	CC	1	1	7	17	2012-05-10	刘淑	13951997707	AF
1	44	21.4	0	0	54.3	47	37.5	0	0	0	TC	2	1	6	16	2012-05-31	王礼胜	0563-3016253	AF
1	59	21	1	0	65	44	57	0	0	0	TT	3	1	11	16	2012-05-28	杨玉忠	18913227051	AF
0	61	23.4	0	0	52.4	49	58.6	0	0	0	CC	1	0	25	25	2011-08-24	芮菊香	13851881925	AF
1	59	24.2	0	0	62.3	42	54	0	0	0	CC	1	0	22	22	2011-12-11	卞国胜	13705291686	AF
1	59	23.1	0	0	62.3	43	58.7	0	0	0	TT	3	1	9	22	2011-11-24	章道仁	13770958600	AF
1	56	22	1	0	62.1	49	45	0	0	0	TC	2	1	8	22	2011-12-08	刘德林	13651553812	AF
1	43	21.7	0	0	64.2	40	40	0	0	0	CC	1	0	26	26	2011-08-01	左长军	15696333958	AF
1	42	25.8	0	0	61.8	44	37.5	0	0	0	TC	2	0	23	23	2011-10-18	郝新明	51387943441	AF
0	35	25.2	0	0	64.2	42	25	0	0	0	TT	3	0	26	26	2011-08-09	谢琳	7222255	AF
0	53	23.6	0	0	62.4	36	48	0	0	0	TC	2	0	24	24	2011-09-21	蔡桂芳	13921735569	AF
0	54	25.8	0	0	58.9	40	53.8	0	0	0	TC	2	0	24	24	2011-10-11	陈桂英	13072515889 13912906595	AF
1	73	25.8	0	1	56.9	44	58	0	0	0	CC	1	0	22	22	2011-11-24	季至敬		AF
1	61	21.9	0	1	62.1	45	59.5	0	0	0	TT	3	1	10	22	2011-11-23	薛家栋	13951004395	AF
0	57	26.2	0	1	59.7	46	56	0	0	1	TT	3	1	15	22	2011-11-22	陈舜华	86271291	AF
1	59	23.8	1	1	63.7	41	57.5	0	0	0	TT	3	1	18	28	2011-06-07	宋一飞	13951774808	AF
1	62	25.2	0	1	65.8	32	59	0	0	0	TT	3	0	28	28	2011-05-31	徐守柱	13705108665	AF
1	53	21.9	0	1	67.9	38	52.9	0	0	0	TT	3	0	28	28	2011-05-23	周万影		AF
1	40	24.2	1	0	61.9	34	30	0	0	0	TT	3	0	28	28	2011-05-30	王尔府	13966652462	AF
0	49	21.3	1	1	60.4	42	48.9	0	0	0	TT	3	1	6	27	2011-06-16	王素芬	13814076448	AF
0	33	22.8	0	0	65.7	40	28.5	0	0	0	TC	2	0	20	20	2012-02-06	单素云	13222052272	AF
0	54	20.5	0	0	63	42	33.5	0	0	0	TT	3	0	18	18	2012-03-31	严富琴	15358198710	AF
1	50	21.8	0	0	64.5	40	49.2	0	0	0	CC	1	0	19	19	2012-03-13	樊聪	13914701198	AF
0	45	20.4	0	0	62.1	48	44.5	0	0	0	TC	2	1	8	18	2012-03-30	葛玉香	15052595886	AF
1	47	20.4	1	0	62.5	35	37	0	0	0	TC	2	0	18	18	2012-03-29	缪斌	13365736621	AF
1	52	21.7	0	0	62.5	45	51.7	1	0	0	TT	3	1	12	18	2012-03-30	顾树东	13951666720	AF
0	55	24.2	0	0	64.2	42	46	0	0	0	TC	2	0	18	18	2012-03-22	汪军	13851991429	AF
1	39	24	1	0	63.3	35	35	1	0	0	TC	2	0	18	18	2012-03-26	刘军	15851196789	AF
1	61	27.2	0	0	63.5	40	59.5	0	0	0	CC	1	0	18	18	2012-03-21	王炳和	13905290756	AF
0	50	22.2	1	0	65.9	30	44	0	0	0	TT	3	0	19	19	2012-03-14	陈晓爱	15251953180	AF
1	46	22.8	1	0	53.2	40	44	0	0	0	TT	3	0	18	18	2012-03-15	刘建军		AF
1	48	27.2	0	0	66.5	36	43	0	0	0	CC	1	0	19	19	2012-03-08	梁善国	15195831051	AF
0	59	22	0	0	67.5	43	56.5	0	0	0	TT	3	0	19	19	2012-03-08	薛伟萍	18795879462	AF
0	63	24.7	1	0	69.3	50	59	0	0	0	TC	2	1	11	19	2012-03-02	有连青	15189165796	AF
1	52	18.2	0	0	65.3	48	51.8	0	0	0	TT	3	1	14	19	2012-03-05	刘步来		AF
0	62	25.7	1	0	62.3	38	44	0	0	0	TC	2	0	19	19	2012-03-05	徐民主	13605184728	AF
1	36	21.8	0	0	56.3	40	35.8	1	0	0	CC	1	0	19	19	2012-03-01	邵卫东	13812421426	AF
0	59	25.2	0	0	65.6	37	47	0	0	0	TC	2	0	19	19	2012-03-01	刘金红	13605617189	AF
0	63	29.9	0	0	62.7	48	52.5	0	0	0	TC	2	1	8	19	2012-02-15	薛凤兰	13505156982	AF
1	64	25.4	0	0	43.6	53	59	0	0	0	CC	1	1	8	19	2012-02-20	倪天明	13305261876	AF
1	37	23.7	0	0	53.2	51	33	0	0	0	CC	1	0	19	19	2012-02-20	袁兆站		AF
0	63	23.5	0	0	63.6	49	57.5	0	0	0	TT	3	1	9	19	2012-02-16	王怀居	13625174300	AF
1	59	24.6	1	1	65.3	28	48.5	1	0	0	TT	3	0	20	20	2012-02-09	倪建新	13814094365	AF
1	41	26.2	0	0	60.1	48	34	1	1	0	TT	3	1	7	20	2012-02-08	王立成	57693140	AF
1	46	27.5	0	0	52.4	44	45.2	0	0	0	TT	3	0	20	20	2012-02-13	张长勇		AF
1	56	28.4	0	0	68.5	35	54.5	0	0	0	CC	1	0	20	20	2012-02-07	朱有米		AF
1	46	22.8	0	0	62	41	43.5	0	0	0	TT	3	0	20	20	2012-02-02	陈庭约	683452	AF
0	65	23.1	0	0	65.9	38	54	0	0	0	CC	1	0	16	16	2012-06-13	姜玉珍	13951906636	AF
0	63	27.3	1	0	62.9	32	58	0	0	0	TT	3	0	16	16	2012-06-13	王洪英	15851005870	AF
1	60	22.4	0	0	59.9	42	29.5	0	0	0	TT	3	1	5	16	2012-06-07	薛桃龙	15161412700	AF
1	51	25.6	0	1	66.4	39	44.5	0	0	0	TT	3	1	7	16	2012-06-11	彭耀福	13906145186	AF
1	68	23.6	0	0	63.3	36	59	0	0	0	TC	2	0	16	16	2012-06-12	陈家礼	13905140616	AF
1	50	19.2	1	0	61.2	39	43.5	0	0	0	TC	2	0	16	16	2012-06-14	房和平		AF
0	67	26.6	0	0	62.3	33	46.5	0	0	0	TC	2	0	15	15	2012-06-21	魏云裳		AF
1	51	17.9	0	0	60.7	36	48.5	0	0	0	CC	1	0	15	15	2012-06-18	陆士林	13585031600	AF
0	64	22.8	0	1	56	46	59	0	0	0	TC	2	1	4	15	2012-06-21	汤顺英	13524758756	AF
0	66	28.1	0	0	69.6	39	58.5	0	0	1	CC	1	0	15	15	2012-06-28	曹美英	13003420503	AF
1	42	22.4	0	1	67.4	43	36	0	0	0	TT	3	1	5	15	2012-06-29	王海兵	13512597231	AF
1	67	22.7	0	0	64.4	30	51	0	0	0	TT	3	0	15	15	2012-06-26	陈子明	13815989863	AF
1	63	19.3	0	1	60.6	38	59.5	0	0	1	TC	2	1	12	14	2012-07-24	陈有荣	13601443129	AF
1	47	24.3	0	0	66.4	39	46.8	0	0	0	TT	3	0	14	14	2012-07-19	袁根保	13814152700	AF
0	59	26.1	0	0	56.8	41	52.5	0	0	0	CC	1	0	14	14	2012-07-23	方菊香		AF
1	42	26	0	0	64.7	33	39.5	0	0	1	TT	3	0	14	14	2012-07-18	泰延生		AF
0	71	27.2	0	0	62.1	43	58	0	0	1	CC	1	0	14	14	2012-07-17	王桂华		AF
0	30	20.9	0	0	64.4	34	22	0	0	0	TT	3	0	15	15	2012-07-06	谭云云	18761015781	AF
0	62	28.4	1	1	64	38	44	0	0	0	TT	3	1	11	15	2012-07-09	徐民主	15950581603	AF
1	51	24.2	1	1	59.8	46	31	0	0	0	TT	3	1	4	15	2012-07-11	王云	13655152979	AF
1	37	25.4	0	0	64.8	31	27	0	0	0	TT	3	0	15	15	2012-07-10	李一转	15050813666	AF
1	38	23.7	0	0	67.4	35	37.9	0	0	0	TC	2	0	15	15	2012-07-10	周春建	15996076648	AF
0	57	23.5	0	0	66.4	34	50	0	0	0	TC	2	0	15	15	2012-07-05	孙爱莲	13606109877	AF
0	59	26.2	0	0	71.7	45	58.7	0	0	0	TC	2	0	14	14	2012-07-31	陈巧连	13505269364	AF
0	33	27.5	0	0	68	45	15	0	0	0	TC	2	1	5	14	2012-07-30	王琳	13856256006	AF
1	43	28.4	0	0	62.4	52	17	0	0	0	TT	3	1	9	14	2012-07-30	张兆宏	13965646085	AF
1	69	23.1	1	0	68	32	46	0	0	0	TT	3	0	14	14	2012-07-26	李健雄	85893398	AF
1	48	28.7	0	0	61.9	31	47.6	0	0	0	TT	3	0	14	14	2012-07-27	沈红彦	57059132	AF
1	57	22.9	0	0	62.1	48	53	0	0	1	TC	2	0	14	15	2012-07-02	蒋忠富	13951383183	AF
1	61	21.4	0	1	58.7	40	59.5	0	0	0	TC	2	0	14	15	2012-07-02	孔光永	13961179703	AF
0	57	22.4	0	0	62.4	52	52.5	0	0	0	TT	3	1	9	14	2012-08-14	张秀倩	18751871846	AF
1	48	25.6	1	0	61.9	43	45	0	0	0	TC	2	0	14	14	2012-08-09	张学海	13851855908	AF
1	56	23.6	1	0	65.8	36	49.5	0	0	0	TC	2	0	14	14	2012-08-13	夏正余	13515110319	AF
1	56	19.2	0	1	62.4	40	55.5	1	0	0	TC	2	1	8	14	2012-08-10	陈冬根		AF
1	64	18.6	0	1	63	41	59.5	1	0	1	TC	2	1	10	14	2012-08-13	于恒山	13962034559	AF
0	54	23.5	0	0	72.8	37	51.5	0	0	0	CC	1	0	14	14	2012-08-09	孙延美	13852398380	AF
1	56	24.4	0	1	62.7	45	55.5	0	0	0	TC	2	1	9	14	2012-08-14	曹世奇	13951989815	AF
1	41	23.4	0	0	60.2	37	40.8	0	0	0	TC	2	0	14	14	2012-08-09	张加斗	15162900188	AF
1	57	22.8	0	0	61.1	39	54.5	0	0	0	TT	3	0	14	14	2012-08-01	田万先	13905193677	AF
1	59	28.1	0	0	66.9	32	58	1	0	0	TC	2	0	13	13	2012-08-22	张孝龙	6722608	AF
0	45	22.7	0	0	47.4	47	43	0	0	0	TC	2	0	13	13	2012-08-23	顾如洪	13773328429	AF
1	62	20.4	0	0	62	33	59.5	0	0	0	TT	3	0	13	13	2012-08-27	冯柏龄	18055533626	AF
1	63	19.3	0	1	69.6	38	32.5	0	0	0	TC	2	0	13	13	2012-08-20	潘孟锡	13575467577	AF
0	63	26.1	0	0	60.9	40	58	0	0	0	TT	3	0	13	13	2012-08-31	郭素梅	13913035305	AF
0	56	26	1	0	65.8	29	50.5	0	0	0	TT	3	0	13	13	2012-08-24	郭明芬	13584487955	AF
1	58	22.2	0	1	61.2	41	53	1	0	0	TC	2	1	6	13	2012-08-29	葛建亚		AF
0	55	22.8	0	1	52.7	45	51	0	0	0	TC	2	1	8	13	2012-08-29	方云	13405506133	AF
1	56	24.2	1	0	65.4	45	55.9	0	0	1	CC	1	0	13	13	2012-09-08	马广权	85414167	AF
0	55	27.2	1	0	67.4	35	43	0	0	0	TT	3	0	13	13	2012-09-10	魏智美	13601437046	AF
1	62	22	1	0	64	37	59	0	0	0	TT	3	0	13	13	2012-09-07	罗国沙	15951697784	AF
1	64	18.1	0	0	62.7	43	55.5	0	0	0	TT	3	1	7	13	2012-09-13	张俊	13915885773	AF
0	57	26.7	0	0	47.7	41	55.5	0	0	0	TC	2	0	13	13	2012-09-13	陈步秀	13917396406	AF
1	45	18.2	0	0	63.3	25	39.5	0	0	0	TC	2	0	13	13	2012-09-13	朱勇	13951613366	AF
0	49	22.8	0	0	44.5	44	45	0	0	0	CC	1	1	8	13	2012-09-13	李中秀	15851283949	AF
0	57	25.7	1	0	64	40	46.5	0	0	0	CC	1	0	12	12	2012-09-17	王明玲		AF
1	57	25.8	0	0	63.8	35	55	0	0	0	TT	3	0	12	12	2012-09-17	查易香	13956263113	AF
1	56	21.8	0	0	53.1	40	53	0	0	0	TC	2	0	13	13	2012-09-14	王发来	15951015160	AF
0	51	21.8	1	0	65.6	28	41.5	0	0	0	CC	1	0	13	13	2012-09-11	狄云息	15861532200	AF
1	62	20.4	0	0	59.4	43	55.5	0	0	0	TT	3	1	8	12	2012-09-25	王加平	13115171170	AF
1	58	20.4	0	1	56.9	40	47.5	0	0	1	TT	3	1	7	12	2012-09-24	孙德宝	13915906260	AF
1	61	17.7	0	0	65.8	41	50.5	0	0	0	TT	3	1	6	12	2012-09-19	徐德星	13905501546	AF
1	59	23.8	0	0	47.3	41	49	1	0	1	TT	3	1	6	12	2012-10-10	杜惠泉	13505269688	AF
1	31	25.2	0	0	63.8	47	29.5	0	0	0	TC	2	0	11	11	2012-10-19	范佳	13812821989	AF
1	51	25.8	0	0	65.4	42	48.5	0	0	1	TC	2	0	11	11	2012-10-16	吴光山	055-52250970	AF
1	62	24.3	1	1	56.5	40	59.5	0	0	0	TT	3	1	5	11	2012-10-22	孙国平	8881597	AF
0	50	24.4	1	1	62.5	40	44.5	0	0	0	TT	3	1	4	11	2012-10-17	邱晓梅	15152376633	AF
0	51	24.2	0	0	63.9	30	50.9	0	0	0	TC	2	0	12	12	2012-10-08	刘春杏	13915195566	AF
0	60	23.4	0	1	64.8	50	52	0	0	0	TT	3	1	6	11	2012-10-26	黄文桂	13856556330	AF
0	61	18.1	0	0	59.1	48	59.5	0	0	0	TC	2	1	5	10	2012-11-23	官华兰	18651805573	AF
0	44	23.6	0	0	63.1	41	38	0	0	1	TT	3	0	10	10	2012-11-21	闻玉珍	15105135562	AF
1	59	23.1	1	0	64.5	34	57.5	1	1	0	TT	3	0	10	10	2012-11-28	谢木小	15851909795	AF
0	51	24.2	0	1	65.3	33	46.5	0	0	0	TC	2	0	10	10	2012-11-23	陆美红	13852838182	AF
1	52	22.1	0	0	69.7	46	47.5	0	0	0	TC	2	0	10	10	2012-11-30	范佑黎	18761305539	AF
1	58	20.4	0	0	61.4	38	47.5	0	0	0	TC	2	0	10	10	2012-11-22	蒋开连	13851199786	AF
1	45	24.1	0	0	49.7	50	43	0	0	0	TC	2	1	4	10	2012-11-23	徐辉远	13852429631	AF
1	58	20.8	0	0	64.2	47	56.5	0	0	0	TC	2	0	10	10	2012-11-23	胡振泽	13382903921	AF
1	44	22.5	0	0	61.8	39	43.9	1	1	0	CC	1	0	10	10	2012-11-23	李志江	13952068220	AF
1	47	22.8	0	0	61.5	46	46.9	1	1	0	TT	3	1	4	10	2012-11-26	常金福	15895720264	AF
1	44	21.7	0	0	63.5	40	42.5	1	0	0	TT	3	0	10	10	2012-11-26	李大海	13851214398	AF
1	36	29.5	0	0	63.1	35	15.5	1	1	0	TT	3	0	10	10	2012-11-22	丁亮	13866409148	AF
1	39	21.5	0	0	61.6	36	14	0	0	0	TT	3	0	10	10	2012-11-15	翁国飞	13485656094	AF
1	61	20.5	0	1	61.5	43	58.5	1	1	1	CC	1	1	5	11	2012-11-12	陈金梁	13218488843	AF
1	49	27.2	0	1	62	27	48.7	0	0	1	TC	2	0	10	10	2012-11-15	何建国	15150589888	AF
0	57	26.6	0	0	62	38	54	0	0	0	TT	3	0	11	11	2012-11-05	陈四毛	15861051188	AF
1	50	22.8	0	1	52.4	49	49.2	0	0	0	TT	3	1	6	11	2012-11-07	颜忠茂	18752507556	AF
0	56	28.3	0	0	64.8	40	53	0	0	0	TC	2	0	11	11	2012-11-12	蔡秋芳	13851623630	AF
1	45	21.9	0	0	62.5	41	44.5	0	0	0	CC	1	0	11	11	2012-11-07	李春斌	13951079313	AF
1	42	26.9	0	0	46.5	56	40	0	0	0	TC	2	1	6	11	2012-11-08	索佰军	15150799588	AF
1	47	21.9	0	0	59.2	44	46.9	0	0	0	TC	2	0	11	11	2012-11-01	张双龙	13861387072	AF
0	55	26.2	0	1	61.5	39	53.5	0	0	0	TC	2	0	11	11	2012-11-01	何翠萍	15821208118	AF
1	50	19.9	0	0	58.4	48	39.5	0	0	0	TC	2	0	11	11	2012-11-02	蒋罗强	13606159920	AF
1	50	20.4	0	1	64.8	40	46	0	0	0	TC	2	0	11	11	2012-11-01	陈克祥	13813805496	AF
0	68	18.6	1	0	62.3	38	57.5	0	0	1	CC	1	0	10	10	2012-12-04	江开银	13851730213	AF
1	41	22.6	0	0	43.2	50	39	0	0	0	CC	1	1	4	10	2012-12-10	李云军	056-55475497	AF
1	50	21.7	0	0	63.5	50	49.9	0	0	0	TT	3	1	5	10	2012-12-11	陈瑞	15380577700	AF
1	46	24	0	0	55.6	42	43.5	0	0	0	TC	2	0	10	10	2012-12-04	褚小马		AF
1	61	24.4	1	0	69.7	32	50.5	0	1	0	CC	1	0	10	10	2012-12-03	张志忠	18021861173	AF
1	41	19.2	0	1	63.5	31	36	1	0	0	TT	3	1	5	10	2012-12-03	张军	13955019279	AF
1	57	23.3	0	0	63.2	36	56.9	0	1	0	TC	2	0	10	10	2012-12-03	杨怀金	13951365606	AF
1	42	28.2	0	0	64.4	32	36	1	0	0	TT	3	0	8	8	2013-01-30	何祥林	13912072869	AF
0	56	28.8	0	0	61.2	37	55.5	0	0	0	TC	2	0	8	8	2013-01-28	章巧凤	18255052458	AF
1	55	28.9	0	1	60.3	38	49	0	1	0	TC	2	0	8	8	2013-01-22	沙连明	15152491323	AF
1	41	20.8	0	0	58.6	39	40	0	0	0	TT	3	0	8	8	2013-01-29	秦友良	13584163476	AF
1	35	22.8	0	1	66.9	33	25	0	0	0	CC	1	0	8	8	2013-01-25	殷久平	13775253171	AF
1	50	23.8	1	0	63	34	40	0	0	0	TT	3	0	8	8	2013-01-28	华春	13705257373	AF
1	49	26.7	1	1	63.3	38	43.5	0	0	0	CC	1	0	9	9	2013-01-14	操平	13805507535	AF
1	48	22.9	0	1	66.9	35	47.3	0	0	0	TT	3	1	4	9	2013-01-10	潘昌友	18652931776	AF
1	58	23.3	0	1	57.3	41	57.7	0	0	0	CC	1	1	5	9	2013-01-10	赵吉友	13815777315	AF
0	56	22	1	0	64.6	38	36	0	0	1	TT	3	0	9	9	2013-01-08	周凤英	13912516106	AF
1	51	17.3	0	1	64.4	26	47.5	1	0	0	TC	2	0	9	9	2013-01-03	张小农	13605168166	AF
0	40	25.5	0	0	61.9	41	30	0	0	0	TC	2	1	5	8	2013-01-16	陈秀霞	15850934495	AF
1	49	22.4	0	1	62.1	45	48.5	1	1	0	TT	3	1	4	7	2013-02-26	刘永好	15056550000	AF
0	58	22.5	0	0	62.1	36	54.5	0	0	0	TT	3	0	7	7	2013-03-01	宋桂华	84591004	AF
0	57	21.9	0	1	68	35	56.4	0	0	1	TC	2	1	5	7	2013-02-22	田建苓	13913933565	AF
1	37	20.4	0	0	62.1	36	35.5	0	0	0	TC	2	0	7	7	2013-02-16	徐富才	15255023155	AF
1	51	24.2	0	1	66.3	36	48.5	0	0	0	TC	2	0	7	7	2013-02-17	孟朝阳	13814367762	AF
1	44	25.1	1	0	64.4	38	43.9	0	0	0	TC	2	0	8	8	2013-02-01	杨军	84519401	AF
1	33	20.9	0	0	62.7	35	32.7	1	0	0	TT	3	0	6	6	2013-03-21	桓新宇	15262961011	AF
0	36	23.9	0	0	70.4	38	31	0	0	0	TC	2	0	6	6	2013-03-21	曹金娣	18905252708	AF
1	55	29.8	1	1	62.3	37	49	0	0	0	TT	3	0	6	6	2013-03-22	朱龙成	13965430584	AF
1	55	25.4	0	1	60.5	38	52.5	1	1	0	CC	1	0	6	6	2013-03-18	周双宝	13851978085	AF
0	50	24.4	1	0	66.3	35	47	0	0	0	TT	3	0	6	6	2013-03-18	朱晓凤	18651161251	AF
1	42	16.3	0	1	61.4	38	22	0	0	0	CC	1	0	7	7	2013-03-11	张飞龙	13952298888	AF
1	49	20.8	1	1	65.4	38	46.5	0	0	0	TT	3	1	5	7	2013-03-04	陈雪龙	13862233605	AF
0	59	31.6	1	0	48.9	39	53.5	0	0	0	TT	3	0	6	6	2013-03-25	阚顺兰	13047528090	AF
1	53	30.7	0	1	66.9	42	41	0	0	0	CC	1	0	5	5	2013-04-25	王占怀	13952023444	AF
0	60	22.3	0	0	71.1	29	59.7	0	0	0	TT	3	0	5	5	2013-04-30	王伟林	13236402656	AF
1	31	24.2	0	0	61.9	44	28.5	0	0	0	CC	1	0	5	5	2013-04-29	言科	025-58674689	AF
0	54	22.8	0	0	61	41	50	0	0	0	TT	3	1	4	5	2013-04-24	吕杏英	18018376069	AF
1	60	30.6	1	0	64.4	34	56	1	0	0	TC	2	0	5	5	2013-04-19	陈修明	13685692320	AF
0	48	20	0	1	61.4	45	47.9	0	0	0	TT	3	1	4	5	2013-04-23	胡新花	13482215045	AF
0	70	27.4	0	0	62.1	31	59	0	0	1	TC	2	0	5	5	2013-04-16	刘秀英	13851417176	AF
1	46	26	0	0	62.7	33	41	0	0	0	TC	2	0	5	5	2013-04-16	赵国全	15951613491	AF
1	50	27.4	0	0	65.2	42	48.5	0	0	0	TC	2	0	5	5	2013-04-18	喻学良	15150781639	AF
1	49	21.3	1	1	64.4	41	47	0	0	1	TT	3	1	4	6	2013-04-12	葛先松	13913816149	AF
1	56	20.6	0	0	64	39	46	1	1	0	TC	2	0	5	5	2013-04-15	徐德宏	15895768217	AF
0	74	28.8	0	0	62.4	29	58	0	0	1	TC	2	0	6	6	2013-04-01	李淑秋	15312021168	AF
1	45	27.5	0	1	41.8	48	44	0	0	0	TT	3	1	3	4	2013-05-20	向龙喜	13637137816	AF
1	43	24	0	0	47.4	34	25	1	1	0	TC	2	0	6	6	2013-04-11	赵恒存	15962034046	AF
1	48	23.4	0	0	63	33	47.9	0	0	0	TC	2	0	6	6	2013-04-10	马昌云	18951817188	AF
1	33	18.6	0	1	61.2	38	32.5	0	0	0	TC	2	1	4	6	2013-04-01	李东升	18013958180	AF
0	64	26	0	0	67.4	34	57.5	0	0	0	TT	3	0	6	6	2013-04-03	王怀居	13625174300	AF
1	58	26.3	0	0	60.7	37	57.6	0	0	0	TT	3	0	6	6	2013-04-01	蒋宝荣	13861006228	AF
0	51	28	0	1	66.4	36	40.5	0	0	0	TT	3	1	4	5	2013-04-26	徐品仙	13771338555	AF
0	63	24.5	0	0	60.2	42	58	0	0	0	TC	2	0	5	5	2013-04-18	陈国亮	13951940076	AF
1	35	25.4	0	0	59	44	17	0	0	0	TT	3	1	5	6	2013-04-10	辛峰	13921990862	AF
1	30	24.2	0	1	52.5	53	29.9	0	1	0	CC	1	1	4	5	2013-04-19	沈康	13913355128	AF
0	57	20.5	0	0	63.3	30	52	0	0	1	TC	2	0	6	6	2013-04-10	於美凤	13770559226	AF
1	30	25.5	0	0	65.4	32	10	1	0	0	TC	2	0	6	6	2013-04-08	陆家俊	13851547966	AF
1	56	24	0	0	63	38	46	1	1	0	TT	3	0	4	4	2013-05-30	杨家林	13951370390	AF
1	60	21.8	1	1	63.3	39	57.5	0	0	0	TT	3	1	3	4	2013-06-04	史乃儒	13771372778	AF
0	50	26	0	0	64.4	32	40	0	0	0	TT	3	0	4	4	2013-05-31	孙建梅	13155038286	AF
1	66	25.1	0	0	59.2	39	32	0	0	0	CC	1	0	4	4	2013-05-30	陈耀祚	13601461876	AF
1	57	24.2	0	1	66.3	30	56.5	0	0	0	TC	2	0	4	4	2013-05-24	李开龙	13961149782	AF
1	49	24.7	0	1	60.7	39	29	1	1	1	TC	2	1	4	4	2013-05-27	居骏	13901448820	AF
1	62	25.3	1	0	63.7	30	59	1	1	0	TT	3	0	4	4	2013-05-27	徐伟君	13814929508	AF
0	45	27.3	0	0	62.4	30	25	0	0	0	TT	3	0	4	4	2013-05-20	许玲	13776674350	AF
0	61	25.2	0	1	66.8	39	59	0	0	0	TC	2	1	4	4	2013-05-16	纪秀娣	13705189187	AF
1	40	23.1	1	1	69	39	38.5	0	0	0	TT	3	1	4	5	2013-05-13	罗永宝	15305171203	AF
1	44	24.7	0	0	59.9	42	38	0	0	0	TT	3	1	4	5	2013-05-14	李建中	13506101399	AF
1	51	18.5	0	0	62.1	29	50	1	1	0	TT	3	0	5	5	2013-05-09	陆土林	13585031600	AF
0	55	30.2	0	0	64.8	33	51	0	0	0	CC	1	0	5	5	2013-05-06	管素琴	58884120	AF
0	64	26	0	1	57.9	38	56	0	0	0	TC	2	1	4	4	2013-05-20	尹作玲	13813979892	AF
0	51	26	0	0	64.4	36	44	0	0	0	TT	3	0	4	4	2013-06-03	高平	15851107508	AF
0	59	26.3	0	0	64.7	34	53	0	0	0	TT	3	0	5	5	2013-05-12	陈腊妹	13961279930	AF
1	56	27.8	1	1	62.4	43	48	0	0	0	TT	3	1	3	4	2013-05-24	彭正高	13813419759	AF
1	75	21.4	0	0	65	44	34.5	0	0	0	TC	2	0	4	4	2013-05-16	韩开春	18260025369	AF
0	45	32	1	0	65.4	42	43.5	0	0	0	TT	3	0	5	5	2013-05-13	宋东辉	15862057799	AF
1	59	22.9	0	0	69	32	58.9	1	1	0	TC	2	0	4	4	2013-05-21	陈礼军	13022530108	AF
0	66	21.9	0	0	64.8	28	58.5	0	0	0	TC	2	0	3.5	3.5	2013-06-17	徐丽媛	83697632	AF
1	56	21.2	0	0	68.4	38	54.5	0	0	0	TC	2	0	4	4	2013-06-12	沈建忠	15351555880	AF
1	61	24.2	0	0	61.7	42	54	0	0	0	CC	1	0	4	4	2013-06-13	张明达	6635299	AF
1	57	26.7	0	0	57.1	39	51	1	1	0	TC	2	0	4	4	2013-06-07	曹伯康	13951360268	AF
1	38	18.2	0	1	61.7	42	36.5	0	0	0	TC	2	1	3	4	2013-06-10	朱辅强		AF
1	50	22.8	0	1	61.9	40	38	0	0	0	CC	1	1	3	4	2013-06-10	张典林	13956661688	AF
0	55	25.7	0	0	69.6	31	49	0	0	1	CC	1	0	4	4	2013-06-03	顾惠芬	5324339	AF
1	57	25.8	1	0	61.9	35	52	0	0	0	TT	3	0	4	4	2013-05-31	景惠年	13901465162	AF
0	44	21.8	0	0	68	29	38	0	0	0	TC	2	0	4	4	2013-06-05	胡志英	13951275656	AF
1	70	28.4	0	0	61.2	39	59.5	0	0	0	TT	3	1	22	72	2007-10-06	张叔元	13851376618	AF
1	52	22.5	0	1	58.4	38	32	1	0	0	TC	2	1	27	72	2007-10-12	仲开维	87960682、13813643176	AF
1	57	24.2	0	0	63.7	37	45	0	0	0	TT	3	0	71	71	2007-10-18	张耀兴	86539618、13801522920	AF
1	58	25.4	1	1	60.7	41	45	1	0	0	TT	3	1	3	72	2007-10-08	孙树琪	13770690247、13655178003	AF
1	62	23.7	1	1	68	41	59	0	0	0	TC	2	1	6	71	2007-10-26	周云岗	0513－83397155	AF
1	46	23.5	0	1	60.1	41	44	0	0	0	TC	2	1	12	71	2007-11-10	杨应进	13236120533	AF
0	70	24.6	1	0	60.3	36	59	0	0	0	TC	2	0	71	71	2007-11-05	曾巧云	86634157、64076438	AF
1	48	26.2	1	1	53.4	37	47.5	1	0	0	TC	2	1	16	70	2007-11-19	史兆平	87943045	AF
0	11	27.5	0	1	73.8	26	10.9	0	0	0	TC	2	0	71	71	2007-10-29	迟莉园	6766243	AFL
1	39	28.4	0	0	63.3	42	37	0	0	0	TT	3	1	21	70	2007-12-03	蒋德根	05236251283、13182209891	AF
0	58	22.8	0	0	64	41	51.5	0	0	0	TC	2	1	19	65	2008-04-16	沈露露	13925170638	AF/AFL
1	54	28.7	1	0	54.5	35	34	0	1	0	TT	3	0	65	65	2008-04-18	王家裕	13951928402	AF
1	65	22.9	0	0	71.9	34	58	1	0	0	TC	2	0	66	66	2008-03-27	陆起图	13921401628	AF
0	56	21.4	0	1	66.3	43	55.7	0	0	0	TC	2	1	14	66	2008-04-07	沈银风	0519－82890033	AF
1	46	27.3	0	0	61.7	39	43.8	0	0	0	TT	3	1	46	66	2008-03-24	周安勤	13852411521	AF
1	56	21.3	0	1	63.4	48	48	0	0	0	TC	2	1	14	66	2008-04-01	吴锦荣	13913934260、13809025256	AF
1	56	22.4	0	1	65.4	41	37.5	0	0	0	TT	3	1	14	66	2008-04-07	张兰贵	85510385	AF
1	46	25.6	1	1	70.2	36	31	1	0	0	TC	2	1	9	67	2008-03-10	胡玉良	13805197334	AF
1	55	23.6	1	0	65.4	37	35	0	0	0	TC	2	0	67	67	2008-03-11	项维福	13951748463	AT
1	72	19.2	0	1	67.7	40	42	0	0	0	TC	2	1	15	67	2008-03-10	李汉康	13605171874	AF
1	63	18.6	1	0	70.1	39	56	0	0	0	TC	2	0	67	67	2008-03-12	孙恒安	13912140684	AFL
1	41	23.5	1	0	60.9	41	37	0	0	1	CC	1	0	64	64	2008-06-10	周海冰	52409029、13905159263	AF
0	28	26.6	0	1	53.4	47	23	0	0	0	TT	3	1	14	64	2008-06-12	俞小梅	13921690508	AT
0	43	17.9	0	0	66.8	28	22	0	0	0	TT	3	0	63	63	2008-06-27	季桂芬	13906162789	AT
1	64	22.8	0	0	64.8	29	50	0	0	0	TT	3	0	63	63	2008-07-01	甘兆炎	05505615608、13965955608	AF
1	59	28.1	1	1	64	36	45	0	0	0	TC	2	1	15	63	2008-07-15	孙树琪	13770690247、13655178003	AF/AFL/AT
0	54	22.4	0	0	64.8	26	43	0	0	0	TC	2	0	64	64	2008-06-10	马淑珂	83626202	AF
1	59	20.4	1	0	63.7	38	56	1	0	0	TT	3	1	7	63	2008-07-14	许如松	15851196191	AF
1	60	19.3	0	0	72.3	34	57	0	0	0	TC	2	0	62	62	2008-07-23	张士品	13085092747	AT/AFL
1	62	24.3	0	0	61.5	37	50	0	0	0	TT	3	0	63	63	2008-07-08	陆纯明	0523－87988798	AF
1	54	26.1	0	1	64.4	41	53.7	1	0	0	TT	3	1	16	61	2008-08-25	李文	13770833739	AFL
0	41	26	0	0	68.4	36	25	0	0	0	TT	3	0	67	67	2008-03-04	吉木芸	0513－88463509	AF
0	55	27.2	1	1	50.9	45	45	0	0	0	TC	2	1	5	62	2008-07-22	吉木英	05138461099、13773741412	AF
0	62	20.4	0	0	67.9	25	57.5	0	0	0	TC	2	0	61	61	2008-09-08	聂秀文	0514－83221137	AF
0	62	22.2	0	0	61.6	37	41	0	0	0	TC	2	0	61	61	2008-09-03	孙翠兰	84872544	AF
1	54	22.8	0	1	62.1	40	53.7	1	0	0	TC	2	1	34	67	2008-03-06	苏学智	13966014516	AF
0	50	24.2	0	1	65.3	38	41.5	0	0	0	CC	1	0	67	67	2008-03-03	江秋玲	13851834984	AF
1	61	27.2	1	0	58	47	59.5	1	0	0	TT	3	1	5	68	2008-02-15	张明希	05187269698、13115157668	AF
1	56	22	0	0	67.3	37	38	0	0	0	TT	3	1	38	68	2008-01-22	张兰贵	85510385	AF/AT
1	58	26.6	0	0	61.5	35	45	0	0	0	TC	2	0	69	69	2008-01-09	张耀兴	13906186442、86539618	AF
1	57	24.7	0	0	61	31	49	0	0	0	TT	3	0	69	69	2008-01-07	赵志祥	13501132667	AF
1	41	26.7	0	0	60.9	36	40.3	0	0	0	TC	2	0	69	69	2008-01-07	刘正林	15996177873	AF
1	43	18.2	1	0	63.1	38	24	0	0	0	TC	2	0	70	70	2007-11-28	陈崇生	13965997682、13701581069	AF
1	62	25.7	0	1	63	38	59	0	0	1	CC	1	0	65	65	2008-05-14	王克仁	13852532341	AF
1	60	25.8	1	1	70.4	43	53	0	0	0	TT	3	1	3	65	2008-05-14	曹汉明	051387581109、87581075	AF
0	52	21.8	0	0	61.4	35	51	0	0	0	CC	1	0	65	65	2008-04-30	苏道明	0554－7620647	AF/AFL
1	60	20.1	0	0	63.3	40	39	0	0	0	TT	3	1	9	65	2008-04-28	钱培林	84853990	AF
1	60	21.4	0	1	64.5	42	55.5	0	0	0	TC	2	1	22	65	2008-04-30	朱有健	13815867181	AF
0	54	20.4	0	0	65.3	22	43	0	0	0	TT	3	0	65	65	2008-04-28	马淑珂	83429583、83626202	AF
1	44	20.4	0	1	72.5	38	34	0	0	0	TT	3	1	8	65	2008-04-28	陈步春	13967012585	AF
0	37	25.2	0	0	70.4	32	30	0	0	0	TC	2	0	66	66	2008-04-08	江玉珍	13951298209	AF/AFL
1	61	23.8	0	0	63.3	34	33	0	0	0	TT	3	0	65	65	2008-04-17	黄永华	15156055308、13955145238	AF/AFL
1	70	25.2	1	0	65.2	37	30	0	0	0	TC	2	0	65	65	2008-04-23	袁惠武	8628770	AFL/AT
1	53	25.8	0	0	71.4	38	49.5	1	1	0	TC	2	0	66	66	2008-03-26	高惠法	051258688380、15895591999	AF
1	61	24.3	1	0	58	39	55.5	0	0	0	TT	3	1	12	66	2008-03-19	鞠伟钧	15052770617、82118962	AF
1	54	24.4	0	0	64.4	37	47	1	0	0	TT	3	0	66	66	2008-03-18	刘道元	8717822、13905567227	AF
1	62	23.4	0	0	65.8	40	51	0	0	0	TT	3	1	11	66	2008-03-19	宋进飞	0515－82342727	AF/AFL
1	43	18.1	0	1	68	37	42.9	0	0	0	TC	2	1	32	59	2008-10-20	侯佃明	51968596	AF
0	58	20.9	0	0	64.7	33	38	0	0	0	TC	2	0	59	59	2008-10-28	孙国琴	13921333737、05107932281	AT
1	43	22.6	0	1	60.7	41	42.9	1	0	0	TC	2	1	11.5	59	2008-10-30	侯田明	13915977867、51968596	AF
1	48	21.3	0	0	65	36	47.9	1	1	0	TT	3	0	59	59	2008-10-31	张俊所	13053055235	AF
1	61	24.2	0	0	65.9	37	52.5	0	0	0	TC	2	0	59	59	2008-11-10	胡思度	05638160128、13305636128	AT
0	58	22.1	1	1	61.9	44	42.5	0	0	0	TC	2	1	5	59	2008-11-11	吉木英	0513-88461099	AT
1	53	22.2	0	0	71.1	42	51	1	1	0	TT	3	1	24	59	2008-11-12	施志永日	13375248824	AF
0	66	22.5	0	0	50.9	52	59.5	0	0	0	TC	2	1	13	58	2008-11-17	牛敏芝	0555-2891280	AF
1	48	20.8	0	0	64.6	31	44	0	0	0	TC	2	0	58	58	2008-11-26	陈延学	13964863894	AF
0	41	22.8	0	0	65.8	31	19	0	0	0	TT	3	0	58	58	2008-12-01	俞梦玉	0553-6202578	AF
1	46	21.7	0	1	65.4	40	45	1	1	0	TT	3	1	4	58	2008-12-01	余益祥	13956969444	AF
1	59	29.5	0	0	54.2	41	41	1	1	0	TT	3	1	25	58	2008-12-15	张兰贵	85510385	AF
1	59	21.5	0	0	66.3	41	52.5	1	0	0	TT	3	1	11	57	2008-12-22	蒋国龙	13584533380	AF/AT
0	55	20.5	0	0	67.5	32	44	0	0	0	CC	1	0	57	57	2008-12-22	朱月华	13913950024	AF
1	42	27.2	0	1	60.6	40	38.5	1	1	0	TC	2	1	24	57	2008-12-22	王国平	13770392749	AF
1	48	26.6	0	1	55.3	45	45.5	1	0	1	TT	3	1	10	57	2008-12-24	郭明福	84668888、13951610393	AF
1	56	22.8	0	0	61	38	52.5	1	1	0	TT	3	0	57	57	2008-12-29	沈其标	15950552201	AF
0	43	28.3	0	0	65.2	32	40	0	0	0	TC	2	0	57	57	2008-12-29	黄江林	0523-83767395	AT
1	26	21.9	0	1	60	33	25.9	0	0	0	CC	1	0	57	57	2009-01-04	李存顺	13651538486	AT
1	64	26.9	0	0	69.6	29	50	0	0	0	TC	2	0	57	57	2009-01-04	刘金良	57041844	AF
1	70	21.9	0	0	61.2	39	59.5	0	0	0	TC	2	0	57	57	2009-01-05	张叔元	0527-86228083	AF/AT
1	63	26.2	0	0	64.8	48	59.5	1	1	0	TC	2	1	8	57	2009-01-06	王岳坤	13771591788	AT
1	26	20.4	0	0	65	31	25.6	0	0	0	TC	2	0	57	57	2009-01-10	金威	15852654561	AFL
1	40	21	0	1	54.2	39	35	0	0	0	TC	2	1	16	56	2009-02-06	严付前	83893122	AF/AFL
0	57	18.6	0	1	62.7	44	56.5	0	0	0	CC	1	1	48	56	2009-02-06	黄金丽	0555-2814424	AF
1	42	22.6	0	0	65.8	36	40.5	0	0	0	CC	1	0	56	56	2009-02-06	常松	0555-4450073、4294003	AF
1	35	21.7	0	0	64	27	34.5	0	0	0	TT	3	0	56	56	2009-02-06	李桂照	15851194865	AT
1	63	24.2	0	0	57.9	36	59.5	0	0	0	TC	2	0	56	56	2009-02-04	黄银庚	13511666568	AF/AT
1	55	24	1	0	66.4	40	48	0	0	0	TC	2	1	14	56	2009-02-12	李程	13851717628	AF
1	53	21.9	0	1	64.7	38	47	0	0	0	TT	3	1	22	56	2009-02-13	吕芝霞	0519-86606913	AF
1	49	19.2	0	0	65.9	40	38	0	0	0	TT	3	1	19	55	2009-02-19	姜亚军	86617141	AF
0	51	28.2	0	0	67.9	29	31	0	0	0	TT	3	0	55	55	2009-02-23	宋小英	13775810191	AF
1	26	28.8	0	0	61.9	32	25.6	0	0	0	TC	2	0	55	55	2009-02-25	李存顺	13651538486	AT
1	46	28.9	0	0	61.5	41	45.2	0	0	0	TC	2	1	22	55	2009-02-25	曹锔	13809023791	AF
1	59	20.8	0	0	67	34	57.5	0	0	0	TT	3	0	55	55	2009-02-27	钱晓东	13951670286	AF
0	25	23.8	0	0	58	25	24	0	0	0	TT	3	0	55	55	2009-03-03	姚二平	15150972154	AFL/AT
1	15	26.7	0	0	50.8	26	14.9	0	0	0	CC	1	0	55	55	2009-03-04	管浩	13813982782	AT
1	61	22.9	0	1	66.4	42	54.5	0	0	0	TT	3	1	10	55	2009-03-05	姚三钱	13955382421	AF
1	45	23.3	0	0	70.7	34	39.5	1	1	1	CC	1	0	55	55	2009-03-05	尤金东		AF
1	57	22	1	1	60.7	40	52	1	1	0	TT	3	1	3	55	2009-03-09	陈守坤	13915150690、87269290	AF
0	46	17.3	0	0	64	30	35	0	0	0	TC	2	0	55	55	2009-03-09	勇淑芬		AF
1	38	25.5	0	0	67.4	26	33.5	1	0	0	TC	2	0	55	55	2009-03-09	刘天兵	15856955177	AF
1	48	22.7	0	0	70.4	32	38	0	0	0	CC	1	0	54	54	2009-03-16	王从勋	15952263801、0552-6825211	AF
0	60	22.3	0	0	65.7	41	59.8	0	0	1	TT	3	0	54	54	2009-03-16	冷锁红	13806107525	AT
0	57	26.3	0	1	65.9	40	55	0	0	0	TC	2	1	34	54	2009-03-16	岳文勤	13909619788	AF
1	69	22.1	0	0	65	35	53.5	0	0	0	TT	3	0	54	54	2009-03-18	苗彭	13815828752	AF
1	52	23.9	0	1	68	46	47	1	1	1	CC	1	1	22	54	2009-03-24	郁安清	13814073295	AF
1	46	24.7	0	0	61.2	28	44.5	1	0	0	TT	3	0	54	54	2009-03-25	李新江	7017423、13951787178	AT
1	40	27.7	0	0	67.4	35	37	1	0	0	TC	2	0	54	54	2009-03-30	蔡明军		AF
1	46	22.4	0	0	65.8	31	45.5	0	0	0	TT	3	0	54	54	2009-04-01	严冬生		AF
1	28	22.5	0	0	70.4	33	25	0	0	0	TT	3	0	54	54	2009-04-07	胡俊	13965906382、13865668836	AT
0	58	20.4	1	1	62.1	39	47	0	0	0	TC	2	1	5	53	2009-04-15	吉木英	13773741412	AF
0	58	24.2	0	0	64.8	32	55	0	0	0	TC	2	0	53	53	2009-04-16	江玉珍	13951298209	AF
1	23	20.9	0	0	59.9	35	20.5	1	0	0	TT	3	1	46	53	2009-04-22	刘德胜	15195139999	AF
1	58	23.9	0	0	71.1	43	57.5	0	0	0	TC	2	1	12	53	2009-04-22	王安全	13611591978	AF/AFL
0	45	29.8	0	0	61	40	39.5	0	0	0	TT	3	1	15	53	2009-04-22	杨晓春	1370668208、0550-5853148	AF/AT
1	65	25.4	1	0	63	48	59	0	0	0	CC	1	0	53	53	2009-04-22	张永光	13236029970	AF
1	70	24.4	0	0	69.7	36	59.5	1	1	0	TT	3	0	53	53	2009-04-27	刘兰奎	13809000800	AT
1	43	16.3	0	0	71.4	37	37	0	1	1	CC	1	0	53	53	2009-05-04	韩春	13401708333	AF/AT
0	54	31.6	1	0	61	32	50	0	0	0	TT	3	0	53	53	2009-05-13	董瑶芳	13961170007	AF/AT
1	41	20.1	0	0	60.9	26	40.5	1	0	0	CC	1	0	53	53	2009-05-13	陈正宾	13705198303	AT
1	64	27.7	0	1	62.7	47	59.5	0	0	0	CC	1	1	18	53	2009-05-14	费永德	13951134176	AF
1	63	23.8	0	0	63.3	34	56	0	0	0	TC	2	0	52	52	2009-05-18	江显扬	13032558255	AF
1	57	25.9	1	0	61.7	41	52	0	0	0	TC	2	1	18	52	2009-05-18	陈守坤	13915150690	AF
1	59	26.7	0	0	65.9	39	51	0	0	0	TC	2	0	52	52	2009-05-23	张应堂	15905227806	AF
1	71	25.2	1	1	62.1	38	39	1	1	0	CC	1	1	13	52	2009-05-26	范兴文		AF
1	62	30.7	0	1	62.1	41	58.5	0	0	0	CC	1	1	18	52	2009-06-03	孙朝俊	13245280055	AF
1	54	22.3	0	1	64.4	35	46	0	0	0	TT	3	1	30	52	2009-06-03	王守传	15605628066	AF
1	61	24.2	1	0	59.8	40	59	1	0	0	CC	1	0	52	52	2009-06-03	杨晓明	13862691320	AF/AT
1	66	20	0	1	65.8	44	36	0	0	0	TT	3	1	9	52	2009-06-15	卢家成	8623006	AF
1	43	27.4	0	0	67.8	38	37	0	1	0	TC	2	0	51	51	2009-06-29	蒋兆年	13914444360	AF
1	58	20.6	0	0	61.2	35	55	1	1	0	TC	2	0	49	49	2009-08-18	沈其标	15950552201、13150900539	AFL
1	55	27.5	0	0	66.9	40	42	0	0	0	TT	3	1	7	49	2009-08-20	许惠其	0512-53446326、13913592979	AFL
1	37	26	0	0	69.7	37	20	0	0	0	TT	3	0	47	47	2009-10-12	吴涛	0513-83510058、15850517849	AF
1	35	24.5	0	0	59.2	46	34.5	0	0	0	TC	2	1	32	47	2009-10-29	肖长青	13770966098	AFL
1	32	25.4	0	1	62.4	47	31.8	0	0	1	TT	3	1	8	47	2009-11-02	曹晓锋	0513-86512681、13390970598	AF
0	47	24.2	0	1	62.4	39	36	0	0	0	CC	1	0	47	47	2009-11-02	陈琳娜	13776399865、13861208255	AF
1	60	20.5	0	0	67.9	33	57	0	0	0	TC	2	0	47	47	2009-11-03	郑怀津	0550－5628753	AF
1	63	25.5	0	0	59.9	45	52	0	0		TC	2	1	18	47	2009-11-09	唐德玉	86284213、15905147705	AFL/AT
1	58	24	0	0	64	43	54	0	0	0	TT	3	1	5	47	2009-11-10	陈德林	0553-2265089、18913865627	AFL
0	40	21.8	0	0	71.1	38	34.5	0	0	0	TT	3	0	47	47	2009-11-12	陈丽红	87625087、13815843234	AF/AFL
1	45	26	0	0	59	42	44.3	0	0	0	TT	3	1	16	47	2009-11-12	吴国方	0511-86693301、15952916190	AF
1	31	25.1	0	0	67.7	34	28.5	0	0	0	CC	1	0	47	47	2009-11-09	李宝强	0516-88560176	AFL
0	57	24.2	1	1	52.5	49	42	0	0	1	TC	2	1	11	46	2009-11-17	吴孟娟	13921319688	AF
1	57	24.7	1	0	65.8	40	53.5	1	0	1	TC	2	0	46	46	2009-11-17	曹承林	84784705、84573573、13851894127	AF
0	33	25.3	0	0	65	48	27	0	0	0	TT	3	1	6	5	2009-12-18	卢霞	15061321290、15061573019	AT
1	33	25.2	0	0	64.3	36	31	0	0		TC	2	0	45	45	2009-12-23	肖长青	13770966098	AFL
0	43	24.7	0	0	61.2	29	38	0	0	0	TT	3	0	45	45	2009-12-21	赵红梅	051186550830、13615268999	AF
1	34	30.2	0	0	67.4	32	30	0	0	1	CC	1	0	45	45	2009-12-18	陈从华	51585487289	AF
1	54	26	1	1	51	46	45	0	0	0	TC	2	1	4	45	2009-12-28	李荣深	13806108900、13952831915	AF
1	46	26	0	0	64.7	43	41	1	1	1	TT	3	1	10	45	2009-12-30	陈德林	05532265089、18913865627	AFL
1	73	26.3	0	1	66.9	38	53	0	0	0	TT	3	1	11	45	2009-12-28	李汉康	86551215、13605171874	AT
1	52	27.8	1	1	63.6	24	41	0	0	0	TT	3	1	8	45	2009-12-30	余恒顺	57650099	AF
1	57	21.4	1	0	61	47	27	0	1	0	TC	2	0	45	45	2009-12-28	陈国华	58516850、13814002374	AT
1	54	22.9	0	1	67.4	48	50	0	0	0	TC	2	1	13	45	2010-01-06	杨孝成	051787221291、13179502137	AF
1	41	21.6	0	0	68.4	33	35	0	0	0	CC	1	0	45	45	2010-01-04	赵德山	052783686833、15150735203	AF
0	67	23.6	0	1	59	38	56	0	0	0	TT	3	1	7	45	2010-01-07	高树华	13905139699	AF
1	50	29.9	0	0	66.4	43	48.5	0	0	0	TT	3	1	20	45	2010-01-05	应子祥	13913969111、051265552720、13656245081	AF/AT
1	56	25.7	0	0	62.1	35	55	0	0	0	TC	2	0	45	45	2010-01-04	郑国宁	13801591215、13851681617	AF
1	37	23.3	0	0	69	39	33	0	0	0	TT	3	0	45	45	2010-01-04	孙克易	05188324919、8321523	AF/AT
1	62.5	22.3	0	0	61.7	39	51.5	0	0	0	TT	3	1	12	44	2010-01-22	王绍斌	05536821476、15955351222	AF
1	56.5	21.9	1	0	63.1	40	46.5	1	0	0	TC	2	0	44	44	2010-01-19	夏际和	83260169、13809017187	AT
0	59	21.2	1	0	66.4	33	38	0	0	0	TC	2	0	44	44	2010-01-20	刘心梅	87265340、13852979919	AF
1	46	24.2	1	1	59.8	31	27	0	0	0	CC	1	0	44	44	2010-01-21	陈崇生	05505731120、15255021032	AF
0	43	25.4	0	0	69.6	29	37	0	0	0	TT	3	0	44	44	2010-01-22	何泉娣	13584248560	AF
0	33	23.7	0	0	64.4	35	27	0	0	0	TC	2	0	44	44	2010-01-20	卢霞	15061321290、15061573019	AT
1	44	23.1	0	0	62.4	35	36	1	1	0	TC	2	0	44	44	2010-01-25	武志国	57783300、15062298637	AF
1	56	29.7	0	0	58.3	37	46	1	1	0	CC	1	0	44	44	2010-01-27	刘文汉	83718602、13913868359	AF
1	47	22.9	0	0	62.7	37	42	0	0	0	TT	3	1	26	44	2010-01-27	孙在稳	13651529952、13921936319	AF
1	14	24.4	0	1	65.3	42	13	0	0	0	TT	3	1	5	44	2010-02-01	蔡永胜	051987761347、13961488071	AT
1	61	23.4	0	0	65.4	44	49	0	0	0	CC	1	0	43	43	2010-03-01	唐德玉	15905147705、86284213	AT/AF
1	34	22.8	0	0	56.7	36	33	0	0	0	TT	3	0	43	43	2010-03-05	张栋	13951456600	AF
1	33	28.1	0	1	64	40	27	0	1	0	TT	3	1	4	43	2010-03-03	陈清松	13865388367、13965651936	AT
0	26	22.4	0	1	62.4	29	22	0	0	0	TT	3	0	43	43	2010-03-04	夏海艳	13061712503	AT/AFL
0	46	24.3	1	1	60.7	45	45.5	0	0	0	TT	3	1	5	43	2010-03-02	林成玉	13605250960	AF/AFL
1	53.5	25.5	0	0	63.3	43	45.5	0	0	0	TT	3	1	11	43	2010-03-13	王建平	051787220505、7226611、13852351895	AF
0	33	24	1	0	61.9	38	32.3	0	0	0	TT	3	0	43	43	2010-03-09	高红方	13851135315、15261967791	AF
1	52	21.8	1	0	69	40	51.5	0	0	1	CC	1	0	43	43	2010-03-08	李德辉	13909602323、13905508318	AF
1	54	24.2	0	0	66.9	35	50	0	0	0	CC	1	0	42	42	2010-03-19	刑修路	13145651226	AF
0	51	24.7	0	0	66.9	29	48	0	0	0	TC	2	0	42	42	2010-03-23	徐井兰	051586715958、13813247322	AF
1	51	27.3	0	0	68.4	32	46	1	0	0	CC	1	0	42	42	2010-03-24	陈国庆	87832903、13601466886	AF
1	56	25.2	0	1	63.4	46	41	1	1	0	TT	3	1	4	42	2010-03-24	沈含坤	13901528059	AF
1	57	23.1	1	0	63.1	37	42	1	1	0	TC	2	0	42	42	2010-03-30	吴正洪	13855984690、15256009537	AT
0	57	18.5	0	1	65.4	37	36	0	0	0	TT	3	1	9	42	2010-03-29	王旭芳	13605251686	AF
1	27	27.8	0	0	60.1	32	26	0	0	0	TT	3	1	24	41	2010-04-19	李开衡	13815863206、15261897176	AF/AFL
1	67	21.4	0	0	68.4	34	37	0	0	0	TC	2	0	42	42	2010-04-06	苗彭	0514-87237938、15861384935	AF
1	63	32	1	0	67.4	29	43	1	1	1	TT	3	0	42	42	2010-04-14	王泾成	13951774069	AF
1	15	23	0	0	60.1	26	10	0	0	0	TT	3	0	42	42	2010-04-15	陆启春	87569122、15151298922	AT
1	53	23.6	0	0	61.9	39	52	0	0	1	CC	1	0	42	42	2010-04-13	董建华	13951497207、13337860475	AF
1	55	23.3	1	1	60.7	48	34	0	0	0	CC	1	1	9	42	2010-04-13	胡本新	13182889255	AF
1	55	25.3	0	0	61.7	37	48	0	0	0	CC	1	0	41	41	2010-04-20	蔡雪成	1390509873、13770190028	AT
1	53	25.1	1	0	68.1	35	52.5	0	0	1	TT	3	0	41	41	2010-04-23	李世勇	51862383、13815871518	AFL
1	42	24.4	0	0	67.4	30	38	0	0	0	TT	3	0	41	41	2010-04-26	蒋德根	13182209891、05236251283	AF/AFL
1	57	19.2	1	0	62.1	41	47	0	0	0	CC	1	0	41	41	2010-04-26	张斗美	13856203210	AFL
1	50	28.8	1	0	60.9	40	30	0	0	1	TT	3	0	41	41	2010-04-26	梁星辉	13961881849、13405043684	AFL/AF/AT
1	40	22.8	0	0	66.4	39	39	0	0	1	TC	2	0	41	41	2010-05-03	索佰军	15150799588	AF
1	55	23.8	0	1	64	43	44	0	0	1	TT	3	1	10	41	2010-05-04	常泰	83954435、13912080829	AF
1	61	26.7	1	1	65.5	41	59.5	1	1	1	TC	2	1	9	41	2010-05-11	孙朝俊	025-52601422、13962003676、13245280055	AFL/AF
1	53	22.9	0	0	63.3	33	52.9	1	0	0	TC	2	0	41	41	2010-05-11	陈爱国	57313896	AT
1	20	23.3	0	1	66.3	31	14	1	1	0	TC	2	0	41	41	2010-05-15	刘井林	0517-82474079、13776749991	AT
1	37	22	0	0	70.7	25	17	0	0	0	TT	3	0	41	41	2010-05-10	张俊	13915951718、15190459190	AF
0	65	28.4	0	0	72.5	32	55	0	0	0	TT	3	0	41	41	2010-05-13	王菊英	0519-87303698、13861167078	AF
0	57	22.3	0	0	66.4	38	54	0	0	0	TT	3	0	40	40	2010-05-17	何小平	84406866、13705163388	AF
1	60	26.3	0	0	69.2	39	46	0	0	1	TC	2	0	40	40	2010-05-19	张正华	0515-84882773	AF
1	71	20.4	0	1	65.3	38	41	0	0	1	CC	1	0	40	40	2010-05-18	左金印	86204886、13851600011	AF
1	45	22.1	1	1	65.9	40	40	0	0	0	CC	1	0	34	34	2010-12-12	唐平	0523-83781969	AF
1	55	23.9	0	1	62.7	39	49	0	0	0	TT	3	1	4	34	2010-12-01	王建新	13965885538	AF
1	41	24.7	0	0	60.6	38	38	0	0		TT	3	0	33	33	2011-01-03	薛怀松	13063609819	AF
1	40	27.7	0	0	67.5	35	37	0	0	0	TC	2	0	33	33	2011-01-07	庞卫勤	57174067	AT
0	63	22.4	1	0	60.9	47	59	0	0	0	TC	2	0	33	33	2011-01-11	万爱香	13866390957	AT
0	62	22.5	1	0	66.3	42	58.5	0	0	0	TT	3	1	7	37	2010-09-15	邹晓庆	86623356	AF/AT
1	48	20.4	1	1	63.7	39	37	0	0	0	CC	1	1	17	39	2010-06-28	陈海林	0523-4508108	AT
0	10	24.2	0	1	55.5	27	9.9	0	0	0	TT	3	0	39	39	2010-07-01	翁士双	13856412513	AT
1	33	25.1	0	0	58.9	36	31.5	0	0	0	TC	2	0	39	39	2010-06-22	陈健	13773719158	AF
0	62	20.9	0	0	64.4	37	59	0	0	0	TT	3	1	10	39	2010-06-21	柯传禄	13218999015、58887802	AF/AFL
1	27	23.9	0	0	66.3	28	19	0	0	0	TT	3	0	39	39	2010-06-17	朱叶刚	0519-86516593	AT
1	37	25.4	0	0	66.4	32	27	0	0	0	TC	2	0	36	36	2010-09-16	郭自翔	0818-7317280	AF
1	46	24.4	1	1	64.4	32	45	1	0	0	TC	2	0	36	36	2010-10-09	王建中	13812354206	AF
1	48	16.3	0	0	64	38	46.8	1	1	0	TT	3	0	36	36	2010-10-11	李有金	13965091933、05117675869	AF/AT
1	23	31.7	0	1	63.7	36	22.9	0	0	0	TC	2	0	32	32	2011-02-09	邓盛达	051986978866、13776844018	AF
0	60	20.1	0	0	62.4	29	59.5	0	0	0	TT	3	0	37	37	2010-09-10	胡修凤	13584398990	AF
0	51	27.7	0	0	64.4	33	47	0	0	0	TT	3	0	39	39	2010-06-28	时文兰	15855069061	AF
1	54	23.8	0	1	50.9	37	44	0	1	1	TT	3	1	9	39	2010-07-05	屈象征	84628142、13773301499	AF
1	65	25.9	1	1	53.7	46	54	0	0	0	CC	1	1	18	38	2010-07-29	葛恒壁	0527-8355209	AT
0	44	26.7	0	1	61.9	42	33	0	0	0	TC	2	0	32	32	2011-02-11	吴典艳	15950778864	AT
0	57	31	1	1	70.8	35	51.5	0	0	1	TT	3	1	6	37	2010-09-07	吴桂英	13347800366	AT
1	52	22.3	0	1	67.5	39	41	0	0	0	TT	3	0	32	32	2011-02-10	周文辉	051888203531、13675201821	AF
1	63	24.2	0	1	48.9	54	59	0	0	1	CC	1	0	32	32	2011-01-25	杨兰清	13965430621、13505651082	AF
1	58	22.8	1	0	53.2	45	36	0	0	0	CC	1	0	32	32	2011-01-21	项维福	13776688277、13951748463	AT
0	36	29.1	0	0	70.8	30	34	0	0	0	TT	3	0	33	33	2011-01-12	李庆芝	13913876008	AF
0	55	20	0	0	65.2	38	53	0	0	0	TC	2	0	38	38	2010-08-09	张玉娣	0563-7791156	AT
1	18	27.4	0	0	72.4	36	10	0	0	0	TT	3	0	39	39	2010-07-03	林成欢	18921414560	AF/AT
1	44	26	1	1	65.1	38	43	0	1	0	TC	2	1	7	39	2010-07-02	王松林	13815097787	AF
0	39	21.3	0	0	60.1	28	19	0	0	0	TC	2	0	38	38	2010-07-26	张利	0552-3060269	AF
1	47	27.5	0	0	63	35	20	0	1	0	TT	3	0	37	37	2010-09-09	戚大梁	13605139228/15961386107	AT
1	32	24	1	1	65.9	39	31.8	0	0	0	TC	2	1	8	37	2010-09-07	吕兆军	0550-3063147/13955003220/0550-2120205	AF
1	40	26	0	1	66.4	32	39.9	0	0	1	CC	1	0	32	32	2011-02-07	李元军	5655475497	AF
1	40	28	0	0	60	34	33	0	1	0	TC	2	0	35	35	2010-11-12	钱俊华	0513-88549012/15950826828	AF
1	61	24.5	0	0	69.4	36	51	0	0	1	TT	3	0	35	35	2010-10-27	杭开岳	0515-5652497/13815596961	AF
1	61	24.3	0	0	69.6	35	29	0	1	0	TT	3	0	37	37	2010-09-01	吴宗保	13805506798	AF
1	24	24.4	0	0	67.3	35	17	0	0	0	CC	1	0	37	37	2010-09-15	臧子宇	13852373569/13952358650	AF
0	60	20.4	0	1	59.9	50	55	0	0	0	CC	1	1	9.5	36	2010-09-20	范唐英	15852963222	AF
1	65	23.6	1	1	51.2	60	59	1	1	1	CC	1	1	16	36	2010-09-29	王兴友	13505291662	AF
1	60	20.9	0	1	65.9	40	59.8	0	0	0	TT	3	1	4	36	2010-10-11	翁和生	87631329/13901439700	AFL
1	54	24.2	0	0	70.4	32	53.9	0	0	0	TC	2	0	37	37	2010-08-31	徐漠明	84860816	AF
1	44	22.1	0	0	65.4	41	43.8	1	0	0	TT	3	1	5	37	2010-08-25	樊树国	13605175812	AF/AFL
1	53	24.1	0	0	63.4	39	50	0	1	0	TT	3	0	37	37	2010-08-18	刘殿伯	0515-82351284	AF
1	67	22.5	0	0	62.7	32	47	0	0	1	CC	1	0	37	37	2010-08-19	周家立	0550-5706381/15955023359	AF
1	61	22.8	1	1	68.4	39	58	1	0	0	TC	2	1	5	38	2010-08-09	刘有祥	87858569	AF
1	45	28.3	0	0	67.4	37	35	0	1	0	TC	2	0	34	34	2010-11-16	朱德志	13182212828/0523-83581681	AF/AT
1	61	21.9	1	0	73	38	59.3	0	0	0	TT	3	0	35	35	2010-11-10	陶敬强	13390910120	AF
1	52	18.6	0	0	65.8	52	49	0	0	0	CC	1	0	40	40	2010-06-15	田明跃	87533055、13773511309	AF
1	33	22.6	0	0	67.5	30	32	0	0	0	TT	3	0	39	39	2010-06-17	王铁军	0510-56853877	AF
1	66	22	0	0	60.7	40	55.5	1	1	0	TT	3	1	16	40	2010-06-15	张志明	13815998361	AF/AFL
1	61	22	1	0	60.7	33	59.4	0	0	0	TC	2	0	35	35	2010-11-02	郭金龙	15961029088、052387550077	AFL
1	54	22.5	0	1	61.9	34	52	0	0	0	TC	2	0	35	35	2010-10-28	刘福沂	0517-6891685	AF
0	59	23.6	0	0	68.5	35	58	0	0	1	CC	1	0	35	35	2010-11-03	张校林	80830926	AF
1	33	25.8	0	0	68.3	35	32.8	0	0	0	TC	2	0	35	35	2010-10-20	王铁军	0	AF
0	47	25.2	1	0	68	33	31	0	0	1	TT	3	0	34	34	2010-11-29	陈丽华	13921666880	AF
1	57	23.6	1	0	70.4	48	55	1	1	0	TC	2	1	5	34	2010-12-14	崔维进	18915188188	AF
1	62	25.8	0	1	62.4	39	51	1	0	0	TC	2	0	33	33	2010-12-17	唐守谷	13057597984	AFL
1	61	25.8	1	0	65.8	41	59.6	1	0	0	CC	1	0	34	34	2010-12-14	刘有祥	0511-87858569	AF
1	48	21.9	1	0	62.1	40	28	1	1	1	TT	3	0	33	33	2010-12-17	赵益飞	0514-83423158	AFL
1	40	26.2	0	0	63	40	39	0	0	0	TT	3	1	6	35	2010-10-18	文学志	13875161280	AF
1	55	20.1	0	0	65.2	30	34	0	0	0	TC	2	0	35	35	2010-10-26	司恒喜	15298399863	AF/AT
1	47	22.7	0	1	61.3	39	46.8	1	1	0	CC	1	0	35	35	2010-11-15	黄可君	13813822862	AF
1	55	23.8	0	1	64.7	42	44	0	0	0	TT	3	1	5	35	2010-10-19	常泰	83954435	AFL
1	47	25.2	0	1	66.9	40	42	1	1	1	TT	3	0	36	36	2010-10-11	黄可君	86609044	AF
1	38	25.8	0	0	66.3	30	32	0	0	0	CC	1	0	36	36	2010-10-14	刘刚	13805501676	AF/AFL
0	39	21.9	0	0	74.5	40	38	0	0	0	TT	3	1	6	36	2010-10-07	赵茂兰	15952077418	AF
0	62	26.1	0	0	68.5	34	59.2	0	0	0	TT	3	0	37	37	2010-09-07	沈辉	0513-83314507	AF
1	55	20.9	1	0	61.9	34	53	1	0	1	TC	2	0	40	40	2010-06-07	牛有生	18951799567	AF
1	67	22.2	1	0	69.2	37	51	1	1	0	TC	2	0	35	35	2010-10-25	张俊才	0518-87214246	AF
1	66	29.7	0	0	67.4	31	58	0	0	0	CC	1	0	34	34	2010-11-22	任天惠	0514-87118171	AF
1	47	22.8	1	0	76.1	29	44	0	0	0	TC	2	0	34	34	2010-11-22	陈玉平	13615533167	AF
1	49	20.5	0	1	65.7	35	43.5	0	0	0	TT	3	0	33	33	2011-01-11	窦秋明	0519-86579311	AF
0	42	21.8	0	0	64.4	38	30	0	0	0	CC	1	0	33	33	2011-01-13	杨林凤	15951699787	AT
1	50	19.9	0	0	69.4	39	39	1	0	0	TT	3	0	28	28	2011-05-23	樊聪	13805185990	AF
1	43	20.4	1	0	71	48	40	0	0	0	TC	2	0	29	29	2011-05-11	许伟胜	13386062279	AF
0	70	21.7	1	0	61.4	39	59	0	0	0	TT	3	0	29	29	2011-05-10	徐洪	84519246	AF/AFL
0	53	24.2	1	0	64.7	34	50	0	0	0	TC	2	0	29	29	2011-05-09	徐妹妹	13921381182	AF
1	56	27.2	0	1	64.4	40	55	1	1	0	CC	1	0	29	29	2011-05-09	贾钧乾	13852336872/13365117998	AFL
1	46	22.8	1	0	63.4	40	39	0	0	0	TT	3	1	5	29	2011-05-12	华军	13952504923	AF
1	62	27.2	0	0	62.1	45	58.5	0	0	0	CC	1	0	29	29	2011-05-04	胡延兆	13851607738	AF
1	47	18.2	0	0	59	37	26	0	0	0	TT	3	0	30	30	2011-04-08	柏平	13956067630/05512780189	AF
0	36	21.8	0	0	68.8	24	26	0	0	0	CC	1	0	30	30	2011-04-06	仇家芹	13952771192	AT
1	62	25.2	0	0	56.4	42	56.5	1	0	0	TC	2	0	30	30	2011-04-06	许发兵	13770863055	AF
1	66	29.9	0	0	62.7	39	55	1	0	0	TC	2	0	30	30	2011-04-14	李洲	13912292253/13515224354	AF
1	68	22.5	0	0	60.9	35	37	0	0	0	TT	3	0	30	30	2011-04-15	况正和	13095550555	AF
0	57	25.4	0	0	61.2	29	52	0	0	0	CC	1	0	30	30	2011-04-12	施燕生	18906286602	AF
0	59	23.7	0	0	75	40	58	0	0	0	CC	1	0	30	30	2011-04-15	周平	13511772880	AF
0	57	23.5	0	0	69.2	38	56.9	0	0	0	TT	3	0	30	30	2011-04-15	丁秀玲	13951760514/13915950179	AT/AF
1	50	24.6	0	0	71.1	36	48.5	0	1	0	TT	3	0	29	29	2011-04-18	李有金	05117675869/13965091933	AF
1	45	26.2	0	1	49	42	27	0	0	0	TT	3	1	4	29	2011-04-22	高秀青	052384258882/13625187617	AT
0	39	28.4	0	0	68.8	33	37	0	0	0	CC	1	0	29	29	2011-04-18	王玉侠	13805213965	AF
0	41	22.8	0	0	63.4	40	36	0	0	0	TT	3	0	29	29	2011-04-25	吴梅	13866672103	AF
1	50	23.1	0	0	64.7	37	46.5	0	0	0	CC	1	0	29	29	2011-04-26	周福明	0550-7331822/13637021062	AF
1	59	29.7	0	0	64.5	42	58.5	1	0	0	TC	2	0	31	31	2011-03-02	束锁林	13606106422	AF
1	61	27.3	1	0	65.9	36	51	1	1	0	TT	3	0	30	30	2011-03-23	万立田	15189628649/13189525646	AF
0	53	22.4	0	0	63.3	37	49	0	0	0	TT	3	0	30	30	2011-03-25	阮祥梅	13357732501/13851874474	AT
1	21	25.6	0	0	64.7	32	20.9	0	0	0	TT	3	0	30	30	2011-03-24	周陵	18956239332/13955914841	AT
1	58	23.6	0	1	65.8	43	53.5	1	1	0	TC	2	0	30	30	2011-03-25	陈茂桂	13511568798/18261386628	AFL
0	57	19.2	1	0	65.6	37	49.5	0	0	1	TC	2	0	30	30	2011-03-21	崔卫芳	57791308/15995634887	AF
1	56	17.9	1	0	65.8	48	52.5	0	1	0	CC	1	0	31	31	2011-03-11	黄炳权	13815217600	AF
1	58	22.7	1	0	70	33	37	0	0	1	TT	3	0	28	28	2011—5—23	项维福	13776688277	AT
1	41	20.4	0	1	63.7	32	36.5	0	0	0	CC	1	0	28	28	余剑峰		AF
1	62	24.3	0	1	65.8	32	59	0	0	0	TT	3	0	28	28	徐守柱	13705108665	AF
